# Supplementary material for: The Dynamic Changes of AFP From Baseline to Recurrence as an Excellent Prognostic Factor of Hepatocellular Carcinoma After Locoregional Therapy: A 5-Year Prospective Cohort Study
Source: Front Oncol. 2021 Dec 16;11:756363. doi: 10.3389/fonc.2021.756363 (PMC8716397; doi:10.3389/fonc.2021.756363)
Supplement: Supplementary file 1 [file Table_1.xlsx]

## Sheet: 431
serial	ID	Age	Gender	Hypertension	Diabetes	Antiviral	Smoking	Driking	Family	Etiology	ALD	Cirrhosis	ChildPugh	t.n	t.s	Fractionally.ablation	Ablative.modality	PLT	Lym	Mon	Neu	ALT	AST	TBIL	Alb	γGT	AFPlevel	R.AFPlevel	AFPalteration	AFPalteration2	DNARNAlevel.analysis	NLR	PLR	MLR	R.Neu	R.Lym	R.Mon	R.PLT	R.NLR	R.PLR	R.MLR	MLRlevel	R.MLRlevel2	R.MLRlevel	MLRgroup2	MLRgroup	Ablation.time	Recurrence.time	recurrencedeath
474	256754	61	1	1	0	0	0	0	1	1	0	1	1	0	0	0	1	152	1.39	0.62	3.82	25.1	23.4	11.4	39.7	23		0				2.7482	109.353	0.446043	3.49	1.81	0.43	153	1.92818	84.5304	0.237569	1	1	0	3	2	2012-05-16	2017-05-17	1827
155	243069	51	1	0	0	1	0	1	0	2	0	1	1	0	0	0	1	77	0.43	0.24	3.37	20.3	48.8	19.9	35.7	173	0				0	7.83721	179.07	0.55814								1				3	2013-04-09	2017-06-30	1543
70	266515	60	2	0	0	1	0	0	0	3	0	1	1	0	0	0	2	56	0.31	0.19	1.42	14.9	26.6	26.5	36.1	32.5	1				0	4.58065	180.645	0.612903	1.19	0.57	0.29	47	2.08772	82.4561	0.508772	1	1	1	3	3	2014-11-20	2015-03-16	116
534	270740	65	1	0	0	0	1	0	0	1	0	0	1	0	1	0	2	90	0.85	0.61	6.75	41.7	68.1	12.4	41	19	1				0	7.94118	105.882	0.717647								1				3	2013-08-01	2015-05-11	648
142	279984	59	1	0	1	1	1	0	1	1	0	1	2	0	1	0	1	80	0.87	0.39	2.18	29.1	41.7	27	29.1	101.2	0				0	2.50575	91.954	0.448276								1				3	2014-07-02	2017-05-31	1064
550	286047	43	1	0	0	1	1	0	1	1	0	1	1	0	0	0	1	92	1.35	0.49	6.25	41.4	33.2	17.7	42.8	36.8	1				0	4.62963	68.1481	0.362963								0				1	2014-12-31	2020-01-12	1838
210	298130	67	1	0	0	0	1	1	0	3	0	0	1	0	1	0	1	152	1.69	0.89	3.24	25.5	24.4	21.6	34.6	58.9		0			0	1.91716	89.9408	0.526627	3.53	2.33	0.46	186	1.51502	79.8283	0.197425	1	0	0	2	2	2016-03-10	2017-02-27	354
541	302770	34	1	0	0	1	0	0	0	1	0	0	1	0	0	0	3	139	1.11	0.25	2.82	30.1	24.8	18.5	43.8	20.4		1			0	2.54054	125.225	0.225225	3.45	1.12	0.33	122	3.08036	108.929	0.294643	0	1	0	1	0	2016-09-05	2019-09-04	1094
84	200121568	63	1	0	0	1	1	1	1	1	1	1	1	0	0	0	1	151	2.49	0.31	2.11	16.7	18.3	8.4	38.8	34.5	0				0	0.84739	60.6426	0.124498								0				1	2012-04-13	2014-01-31	658
318	262737	48	1	0	0	0	0	0	0	1	0	0	1	0	1	1	1	182	1.58	0.9	4.69	74.6	38.3	13.9	38.5	109	0				1	2.96835	115.19	0.56962	3.17	1.87	0.42	166	1.69519	88.7701	0.224599	1	0	0	2	2	2012-11-14	2016-06-30	1324
290	256320	75	1	0	1	0	0	0	0	3	0	1	1	0	0	0	1	78	1.03	0.38	1.48	67.9	52.8	9.5	38.7	28.4	0				2	1.43689	75.7282	0.368932	3.32	1.19	0.46	122	2.78992	102.521	0.386555	0	1	0	1	0	2012-05-08	2018-10-16	2352
165	271618	56	2	0	0	0	1	0	1	1	0	0	2	0	1	0	2	158	1.43	0.96	6.95	102.3	31.2	21.6	33.8	41.5	0				2	4.86014	110.49	0.671329								1				3	2013-08-30	2017-09-30	1492
60	273355	57	1	0	0	0	1	0	1	1	0	1	1	0	0	0	2	127	1.32	0.39	3.46	71.8	30.8	12.2	37.2	46.5	0				2	2.62121	96.2121	0.295455								0				1	2013-11-05	2014-09-18	317
528	274010	59	1	0	0	1	1	1	1	1	0	0	1	1	0	0	3	65	0.95	0.44	1.95	90.1	36.2	18.1	33	62.6	1				2	2.05263	68.4211	0.463158								1				3	2013-12-12	2018-03-31	1570
51	252158	59	1	0	0	0	1	1	0	1	1	1	2	1	0	0	1	81	0.95	0.5	3.59	51.5	145.1	62.1	32.3	115.7	0	0	0	0		3.77895	85.2632	0.526316	1.91	1.08	0.42	95	1.76852	87.963	0.388889	1	1	0	3	2	2012-09-25	2013-05-13	230
146	298990	52	1	1	0	0	1	1	1	2	1	1	2	0	1	1	2	143	1.11	0.43	2.83	34.7	36.5	36.1	34.5	219.5	0	0	0	0		2.54955	128.829	0.387387	6.34	2.01	0.48	93	3.15423	46.2687	0.238806	0	1	0	1	0	2016-03-23	2017-03-17	359
440	306160	61	1	0	1	0	0	0	0	1	0	0	1	0	0	0	1	120	1.22	0.54	9.33	29.1	21.7	14.9	39	46.6	0	0	0	0		7.64754	98.3607	0.442623	2.31	1.41	0.3	96	1.6383	68.0851	0.212766	1	0	0	2	2	2016-11-16	2019-03-14	848
187	40968	61	2	0	0	0	0	0	1	1	0	1	1	0	1	0	3	73	0.6	0.21	2.04	5.5	24.8	12.7	32.7	7.7	0	0	0	0	0	3.4	121.667	0.35	1.57	0.45	0.23	44	3.48889	97.7778	0.511111	0	1	1	1	1	2013-09-22	2016-06-15	997
423	74489	48	1	0	0	1	1	1	1	1	1	1	1	0	0	1	1	256	2.96	0.73	4.28	82.8	49.7	13.2	43.7	257.3	0	0	0	0	0	1.44595	86.4865	0.246622	2.71	1.46	0.43	135	1.85616	92.4658	0.294521	0	1	0	1	0	2013-06-07	2014-07-04	392
360	80679	56	1	1	1	0	0	0	0	1	0	1	1	0	0	0	3	86	0.61	0.25	4.15	29.4	33.4	26.1	39	25.5	0	0	0	0	0	6.80328	140.984	0.409836	1.76	0.63	0.09	62	2.79365	98.4127	0.142857	0	0	0	0	0	2014-11-18	2019-04-04	1598
427	81552	64	2	0	0	0	0	0	0	1	0	1	1	0	0	0	3	89	2.07	0.7	2.42	20	37.5	22.7	31.4	96.8	0	0	0	0	0	1.16908	42.9952	0.338164	0.77	2.76	0.45	104	0.278986	37.6812	0.163043	0	0	0	0	0	2012-06-08	2017-04-27	1784
553	103664	57	1	0	1	1	0	1	0	1	1	1	2	0	0	0	1	79	0.35	0.41	3.37	7.4	27.4	37.3	28.3	41.7	0	0	0	0	0	9.62857	225.714	1.17143	1.59	0.45	0.19	35	3.53333	77.7778	0.422222	1	1	0	3	2	2016-11-08	2017-09-25	321
287	106277	70	1	1	0	1	1	0	0	1	0	0	1	0	0	0	3	205	0.94	0.39	3.41	11.2	17.9	8.6	34.7	48.4	0	0	0	0	0	3.62766	218.085	0.414894	2.69	1.35	0.48	210	1.99259	155.556	0.355556	0	1	0	1	0	2016-02-19	2017-03-10	385
343	111943	51	1	0	1	0	0	0	0	1	1	1	1	0	0	0	3	92	0.93	0.2	4.16	21.4	32.5	15.8	42	21.5	0	0	0	0	0	4.47312	98.9247	0.215054	2.02	0.98	0.28	78	2.06122	79.5918	0.285714	0	1	0	1	0	2016-03-07	2017-03-30	388
402	124855	67	1	1	1	1	0	0	0	1	0	1	1	1	0	0	1	192	1.74	0.54	5.61	20.1	17.3	21.7	39.5	15.6	0	0	0	0	0	3.22414	110.345	0.310345	6.52	2.17	0.28	290	3.00461	133.641	0.129032	0	0	0	0	0	2012-02-06	2012-11-23	291
431	127422	61	2	1	0	1	0	0	1	1	0	1	2	1	0	0	1	57	1.24	0.37	5.26	34.1	32.4	16.4	42.4	63.9	0	0	0	0	0	4.24194	45.9677	0.298387	2.76	1.11	0.3	61	2.48649	54.955	0.27027	0	1	0	1	0	2013-06-25	2014-03-18	266
294	172739	58	2	0	0	1	0	0	1	1	0	1	1	0	0	0	3	94	1.84	0.2	0.79	49.8	53.4	16.7	44.9	37.5	0	0	0	0	0	0.429348	51.087	0.108696	2.65	0.36	0.12	91	7.36111	252.778	0.333333	0	1	0	1	0	2013-07-30	2020-04-02	2438
566	179591	70	1	1	0	1	0	0	0	1	0	1	1	0	0	0	1	132	1.1	0.23	2.61	41.4	25	11.4	39.2	77.6	0	0	0	0	0	2.37273	120	0.209091	1.71	0.99	0.18	124	1.72727	125.253	0.181818	0	0	0	0	0	2015-12-03	2019-05-14	1258
342	181420	50	1	0	0	1	0	0	0	1	1	1	1	1	0	0	1	116	1	0.23	2.08	18.2	23.1	11.1	41.3	34.3	0	0	0	0	0	2.08	116	0.23	3.75	1.55	0.32	157	2.41935	101.29	0.206452	0	0	0	0	0	2013-04-18	2018-06-13	1882
196	189708	66	1	0	0	1	1	0	1	1	0	1	2	0	0	0	1	150	1.91	1.3	3.79	20.6	20.1	35.4	30.7	53.9	0	0	0	0	0	1.98429	78.534	0.680628	2.31	2.3	0.66	176	1.00435	76.5217	0.286957	1	1	0	3	2	2015-01-16	2015-11-03	291
304	194162	42	1	0	0	1	0	1	0	1	0	1	1	0	1	0	1	270	1.06	0.52	3.4	147.7	25	20.1	41.4	27.3	0	0	0	0	0	3.20755	254.717	0.490566	2.93	1.46	0.43	144	2.00685	98.6301	0.294521	1	1	0	3	2	2014-09-29	2015-06-19	263
322	224288	62	1	0	0	1	1	1	0	1	1	1	1	0	0	0	1	106	1.37	0.46	1.89	30.4	32.2	16.2	42.9	24.2	0	0	0	0	0	1.37956	77.3723	0.335766	3.05	2.15	0.48	104	1.4186	48.3721	0.223256	0	0	0	0	0	2013-06-14	2018-01-30	1691
358	224692	57	2	0	0	1	0	0	0	1	0	1	1	0	0	0	1	84	0.95	0.4	4.11	12.4	19	23.8	34.5	13.4	0	0	0	0	0	4.32632	88.4211	0.421053	5.86	0.64	0.39	72	9.15625	112.5	0.609375	0	1	1	1	1	2014-02-24	2018-07-25	1612
38	232830	42	1	0	0	0	0	0	1	1	0	1	2	0	0	0	1	51	0.54	0.3	2.25	47.9	62.8	49.9	27.5	106.1	0	0	0	0	0	4.16667	94.4444	0.555556	1.94	0.79	0.26	61	2.4557	77.2152	0.329114	1	1	0	3	2	2013-10-31	2014-05-09	190
412	232898	46	1	0	1	1	0	0	0	1	0	1	1	1	0	0	1	44	0.46	0.43	3.43	14.5	18.4	44.2	37.8	39.5	0	0	0	0	0	7.45652	95.6522	0.934783	2.16	0.91	0.25	36	2.37363	39.5604	0.274725	1	1	0	3	2	2012-04-26	2018-06-14	2240
170	233359	57	1	0	0	1	0	0	0	1	0	1	1	0	0	0	1	274	2.99	1.25	3.87	54.2	92	12	35.4	219.5	0	0	0	0	0	1.29431	91.6388	0.41806	2.55	2.71	0.74	195	0.940959	71.9557	0.273063	0	1	0	1	0	2012-06-29	2013-07-03	369
288	235255	62	1	0	0	1	0	0	1	1	0	1	1	1	0	0	2	44	0.64	0.19	1.91	33.9	29.3	23.4	42.9	190.9	0	0	0	0	0	2.98438	68.75	0.296875	3.24	1.84	1.16	245	1.76087	133.152	0.630435	0	1	1	1	1	2013-12-10	2016-05-26	898
594	242488	60	1	1	0	1	0	0	0	1	0	0	1	0	0	0	1	235	1.45	0.33	2.98	18.1	18.7	6.6	38.1	26	0	0	0	0	0	2.05517	162.069	0.227586	2.38	1.42	0.3	165	1.67606	116.197	0.211268	0	0	0	0	0	2016-02-16	2020-06-12	1578
570	248750	61	1	0	0	0	1	0	0	1	0	1	2	0	1	0	1	140	0.62	0.18	1.93	11.4	11.3	27.6	36.3	31.9	0	0	0	0	0	3.1129	225.806	0.290323	2.84	0.98	0.17	222	2.89796	226.531	0.173469	0	0	0	0	0	2016-12-08	2018-03-19	466
43	252033	46	1	0	0	0	0	0	1	1	0	1	1	1	0	0	2	179	1.75	2.22	10.09	22.2	25.4	8.3	36.9	82.3	0	0	0	0	0	5.76571	102.286	1.26857	1.35	1.92	0.51	193	0.703125	100.521	0.265625	1	1	0	3	2	2012-04-16	2012-09-26	163
233	254892	66	1	1	0	1	0	1	0	1	0	1	1	1	0	0	2	57	0.57	0.17	1.42	37	30.7	10.8	38.4	225.6	0	0	0	0	0	2.49123	100	0.298246	0.98	0.14	0.01	70	7	500	0.0714286	0	0	0	0	0	2012-04-05	2013-04-23	383
559	256528	58	2	0	0	1	0	0	0	1	0	1	1	1	1	1	2	191	1.53	0.42	6.2	98.5	49.5	26.6	36.6	112.8	0	0	0	0	0	4.05229	124.837	0.27451	3.78	0.76	0.53	161	4.97368	211.842	0.697368	0	1	1	1	1	2012-05-16	2013-12-31	594
35	256709	48	1	1	1	1	1	1	1	1	0	1	2	0	1	0	1	89	0.84	0.21	2.96	26.9	37.2	13.1	32	85.4	0	0	0	0	0	3.52381	105.952	0.25	4.24	1.23	0.27	64	3.44715	52.0325	0.219512	0	0	0	0	0	2012-06-21	2013-03-06	258
520	257054	54	1	0	0	1	1	1	0	1	0	1	1	0	0	0	3	64	0.37	0.26	1.17	14.8	22.5	13	34.8	23.9	0	0	0	0	0	3.16216	172.973	0.702703	1.76	0.63	0.22	41	2.79365	65.0794	0.349206	1	1	0	3	2	2012-08-07	2014-03-07	577
98	257207	48	1	0	0	1	1	0	0	1	0	1	1	0	1	0	1	172	1.73	0.34	2.04	39.1	15.8	11.9	38.8	41.7	0	0	0	0	0	1.17919	99.422	0.196532	1.8	2.56	0.23	139	0.703125	54.2969	0.0898438	0	0	0	0	0	2012-06-11	2015-04-21	1044
314	257810	63	1	0	0	1	0	0	1	1	0	1	1	0	0	0	1	148	1.96	0.51	2.32	39.7	26.5	12.5	38.1	22.6	0	0	0	0	0	1.18367	75.5102	0.260204	3.89	1.61	0.47	182	2.41615	113.043	0.291925	0	1	0	1	0	2012-06-21	2014-07-01	740
549	257957	36	1	0	0	0	0	0	0	1	0	1	1	0	0	0	1	265	2.77	0.73	2.12	48.6	50.2	17.8	38.6	130.4	0	0	0	0	0	0.765343	95.6679	0.263538	4.92	2.84	0.96	265	1.73239	93.3099	0.338028	0	1	0	1	0	2013-08-12	2016-08-15	1099
292	258204	58	1	1	1	1	0	1	0	1	0	1	2	0	0	0	3	114	2.3	0.57	4.3	33.8	26.3	24.7	41.3	73.7	0	0	0	0	0	1.86957	49.5652	0.247826	3.19	2.61	0.36	126	1.22222	48.2759	0.137931	0	0	0	0	0	2014-06-13	2015-02-26	258
436	258423	61	1	0	0	0	0	0	1	1	0	1	2	0	0	0	1	49	0.69	0.45	2.78	18.5	40.2	62.2	28.1	26.4	0	0	0	0	0	4.02899	71.0145	0.652174	3.7	0.28	0.08	81	13.2143	289.286	0.285714	1	1	0	3	2	2012-09-07	2015-04-09	944
422	258641	62	1	1	1	0	1	0	0	1	0	1	1	0	0	0	1	192	0.87	0.66	2.99	29	52.8	17.1	34.7	96.9	0	0	0	0	0	3.43678	220.69	0.758621	2.18	1.84	0.84	109	1.18478	59.2391	0.456522	1	1	1	3	3	2012-07-05	2018-09-07	2255
113	259726	59	2	0	0	1	0	0	0	2	0	0	1	0	0	0	1	137	1.47	0.35	2.82	15	14.2	12.6	45.8	23.8	0	0	0	0	0	1.91837	93.1973	0.238095	2.04	1.54	0.25	163	1.32468	105.844	0.162338	0	0	0	0	0	2012-08-21	2015-07-28	1071
351	259877	56	1	1	0	0	1	1	0	1	0	1	1	0	0	0	1	129	0.64	0.27	2.28	22.6	22.4	12.1	36.7	76.7	0	0	0	0	0	3.5625	201.562	0.421875	2.33	1.35	0.31	135	1.72593	100	0.22963	0	0	0	0	0	2013-06-07	2018-03-06	1733
157	260244	61	2	0	0	0	0	0	0	2	0	1	1	0	0	0	1	101	0.91	0.91	4.65	15.4	28	27.4	36.5	66.2	0	0	0	0	0	5.10989	110.989	1	1.64	2.17	0.5	102	0.75576	47.0046	0.230415	1	0	0	2	2	2012-09-12	2014-06-11	637
330	260327	54	1	0	0	0	0	0	0	1	0	1	1	0	0	0	1	64	0.97	0.49	3.01	51.1	48.5	33.4	31.1	85.3	0	0	0	0	0	3.10309	65.9794	0.505155	1.81	1.27	0.27	95	1.4252	74.8031	0.212598	1	0	0	2	2	2012-08-31	2015-04-21	963
442	260692	61	1	0	0	1	0	1	1	1	0	0	2	1	0	0	2	130	1.41	0.25	2.33	128	32.6	16.5	40.3	45.9	0	0	0	0	0	1.65248	92.1986	0.177305	2.37	1.7	0.19	158	1.39412	92.9412	0.111765	0	0	0	0	0	2012-09-13	2014-06-17	642
139	262215	70	1	0	0	0	1	0	0	1	0	1	1	0	1	0	2	317	1.68	0.5	4.57	17.3	22.1	6.9	37.7	43.4	0	0	0	0	0	2.72024	188.69	0.297619	4.29	1.64	0.26	190	2.61585	115.854	0.158537	0	0	0	0	0	2012-11-13	2013-09-29	320
19	262773	56	1	0	0	0	1	0	0	1	0	0	2	0	1	0	2	269	1.29	0.79	5.37	48.8	44.3	9	44.5	60.6	0	0	0	0	0	4.16279	208.527	0.612403	2.68	1.53	0.25	281	1.75163	183.66	0.163399	1	0	0	2	2	2012-11-15	2013-10-15	334
352	263612	58	1	0	0	1	0	0	1	1	0	1	1	0	0	0	1	70	1.55	0.57	2.31	15.2	21.6	19.9	35	58	0	0	0	0	0	1.49032	45.1613	0.367742	2.49	1.92	0.39	88	1.29688	45.8333	0.203125	0	0	0	0	0	2012-12-12	2015-07-21	951
102	265500	63	1	0	0	0	0	0	0	1	0	1	1	0	1	1	2	51	0.44	0.14	3.39	16.2	25.8	24.1	38.8	21.6	0	0	0	0	0	7.70455	115.909	0.318182	2.59	0.59	0.33	51	4.38983	86.4407	0.559322	0	1	1	1	1	2013-02-20	2014-07-02	497
452	266425	57	1	0	0	0	0	0	0	1	0	1	1	0	0	0	2	81	1.28	0.46	3.52	48.3	33.7	16.9	36.9	51.3	0	0	0	0	0	2.75	63.2812	0.359375	1.63	0.92	0.19	83	1.77174	90.2174	0.206522	0	0	0	0	0	2013-03-25	2017-12-14	1725
160	266874	56	1	1	1	0	1	1	0	1	0	1	2	0	0	0	3	78	0.63	0.18	2.04	9.7	26.2	7.9	29.3	189.8	0	0	0	0	0	3.2381	123.81	0.285714	2.8	0.23	0.17	60	12.1739	260.87	0.73913	0	1	1	1	1	2013-04-17	2017-09-13	1610
88	267638	59	1	0	0	1	1	1	1	1	0	1	1	1	0	0	1	202	1.99	0.99	4.32	16.4	21.1	17.6	37.9	21.5	0	0	0	0	0	2.17085	101.508	0.497487	1.87	2.41	0.47	205	0.775934	85.0622	0.195021	1	0	0	2	2	2013-05-13	2014-12-25	591
513	269011	65	1	0	0	0	0	0	0	3	0	1	1	0	1	0	1	134	2.41	0.27	2.73	14.5	27.1	45.2	38.4	21.9	0	0	0	0	0	1.13278	55.6017	0.112033	1.8	0.76	0.25	89	2.36842	117.105	0.328947	0	1	0	1	0	2013-06-20	2017-06-28	1469
171	269682	50	1	1	0	1	0	1	1	3	0	1	1	0	0	0	2	137	1.52	0.29	4.44	29.2	28.2	20.3	45.2	51.2	0	0	0	0	0	2.92105	90.1316	0.190789	2.17	2.13	0.29	116	1.01878	54.4601	0.13615	0	0	0	0	0	2013-06-25	2015-05-07	681
41	270678	62	1	0	0	0	0	0	0	1	0	1	2	0	1	0	2	121	1.02	0.39	4.6	43.5	28.5	18.5	38	69	0	0	0	0	0	4.5098	118.627	0.382353	4.11	0.42	0.19	258	9.78571	614.286	0.452381	0	1	1	1	1	2013-08-01	2015-04-15	622
137	271875	44	1	0	0	0	1	1	0	1	1	1	1	0	0	0	3	91	1.36	0.25	1.13	35.4	38.5	15.5	36.4	150.5	0	0	0	0	0	0.830882	66.9118	0.183824	2.18	1.19	0.34	120	1.83193	100.84	0.285714	0	1	0	1	0	2013-12-05	2016-10-21	1051
591	272014	52	1	0	0	0	0	0	0	1	0	1	1	0	0	0	1	122	0.89	0.45	6.44	107.3	97.5	38.7	41.3	36.1	0	0	0	0	0	7.23596	137.079	0.505618	4.11	1.1	0.32	158	3.73636	143.636	0.290909	1	1	0	3	2	2013-09-12	2015-01-23	498
273	272021	66	2	1	0	0	0	0	1	1	0	0	1	0	1	0	2	185	0.98	0.87	5.16	62.5	26.9	21.5	38.9	20.5	0	0	0	0	0	5.26531	188.776	0.887755	5.06	1.07	0.83	196	4.72897	183.178	0.775701	1	1	1	3	3	2013-09-22	2019-05-10	2056
362	274760	54	1	0	0	0	0	0	0	1	1	1	1	1	1	0	3	183	2.14	0.49	4.13	14.5	14.3	9.7	41.5	27.2	0	0	0	0	0	1.92991	85.514	0.228972	1.68	2.1	0.21	169	0.8	80.4762	0.1	0	0	0	0	0	2013-12-31	2014-09-15	258
485	274965	72	1	0	0	1	1	0	0	1	0	1	1	0	1	0	1	119	1.42	0.33	2.95	53	26.5	18.5	36.9	137.8	0	0	0	0	0	2.07746	83.8028	0.232394	3.44	2.22	0.27	114	1.54955	51.3514	0.121622	0	0	0	0	0	2014-01-22	2014-08-20	210
555	277846	55	1	1	0	1	1	1	0	1	1	1	2	0	0	0	1	79	1.24	0.37	1.73	28.1	51.9	48.7	34.9	26.4	0	0	0	0	0	1.39516	63.7097	0.298387	1.56	1.43	0.36	66	1.09091	46.1538	0.251748	0	1	0	1	0	2016-07-07	2017-12-01	512
564	277977	58	1	0	0	1	1	1	1	1	0	1	2	0	0	0	2	158	2.09	0.35	2.21	17.8	19.3	7.9	46.1	25.3	0	0	0	0	0	1.05742	75.5981	0.167464	1.48	2.07	0.25	153	0.714976	73.913	0.120773	0	0	0	0	0	2014-04-15	2017-06-21	1163
152	278662	63	1	0	0	0	1	1	0	1	1	1	2	0	0	1	3	87	1.15	0.32	1.98	24.8	47.1	33.6	32.2	242.4	0	0	0	0	0	1.72174	75.6522	0.278261	1.51	0.75	0.29	88	2.01333	117.333	0.386667	0	1	0	1	0	2014-05-20	2017-03-03	1018
389	279302	52	1	0	0	1	1	1	0	1	1	1	1	0	0	0	1	76	1.41	0.4	1.64	29.7	47	19.7	30.5	69.9	0	0	0	0	0	1.16312	53.9007	0.283688	2.2	1.86	0.28	124	1.1828	66.6667	0.150538	0	0	0	0	0	2014-06-11	2016-06-12	732
132	281560	63	2	1	0	1	0	0	0	1	0	1	1	1	0	0	1	60	0.57	0.24	2	16.5	24.3	12.6	43.5	33.3	0	0	0	0	0	3.50877	105.263	0.421053	2.61	0.32	0.44	94	8.15625	293.75	1.375	0	1	1	1	1	2014-08-29	2015-02-12	167
272	282076	50	1	0	0	1	1	1	0	1	0	1	1	0	0	0	1	137	1.55	0.29	1.28	18.7	23.1	15.8	39.8	27.4	0	0	0	0	0	0.825806	88.3871	0.187097	3.14	0.61	0.53	91	5.14754	149.18	0.868852	0	1	1	1	1	2014-08-22	2019-05-17	1729
325	285283	58	1	1	0	0	0	0	0	1	0	1	2	0	0	1	1	99	1.61	0.98	3.65	38.5	36.3	37.4	37.4	37.1	0	0	0	0	0	2.26708	61.4907	0.608696	2.18	0.79	0.09	72	2.75949	91.1392	0.113924	1	0	0	2	2	2014-12-08	2015-08-03	238
207	285373	51	1	0	1	0	0	0	1	1	0	1	2	0	0	0	1	60	0.62	0.24	1.74	11.3	18.9	43.7	35.8	12.6	0	0	0	0	0	2.80645	96.7742	0.387097	2.47	1.31	0.37	62	1.8855	47.3282	0.282443	0	1	0	1	0	2016-11-25	2018-09-19	663
519	285381	68	1	1	0	1	1	0	0	1	0	1	1	0	1	0	1	61	0.89	0.42	2.98	25.1	24.6	14.2	37.3	28.2	0	0	0	0	0	3.34831	68.5393	0.47191	2.91	1.33	0.3	83	2.18797	62.406	0.225564	1	0	0	2	2	2014-12-12	2016-03-21	465
531	286295	52	1	0	0	1	1	1	1	1	0	1	1	0	0	0	1	155	2.53	0.54	6.84	26.5	32.4	9.8	38.8	71.7	0	0	0	0	0	2.70356	61.2648	0.213439	7.28	2.07	0.68	209	3.51691	100.966	0.328502	0	1	0	1	0	2015-01-07	2016-08-12	583
604	286375	61	1	1	0	1	0	1	0	1	1	1	1	0	0	0	1	70	0.85	0.27	2.67	43.2	45.2	23.2	43.6	54.7	0	0	0	0	0	3.14118	82.3529	0.317647	1.56	0.82	0.15	101	1.90244	123.171	0.182927	0	0	0	0	0	2016-03-04	2017-11-22	628
394	286499	65	1	0	1	1	1	1	0	1	1	1	1	1	0	1	1	127	1.76	0.76	3.06	30.7	26	12.5	44.8	97.1	0	0	0	0	0	1.73864	72.1591	0.431818	3.24	2.53	0.39	150	1.28063	59.2885	0.15415	0	0	0	0	0	2015-01-14	2016-03-03	414
242	290863	62	1	1	1	1	0	0	1	2	0	1	2	0	0	0	3	48	0.44	0.16	2.99	31.6	28.5	24.1	35.8	85.5	0	0	0	0	0	6.79545	109.091	0.363636	1.43	0.7	0.13	44	2.04286	62.8571	0.185714	0	0	0	0	0	2015-10-16	2018-06-19	977
499	291587	50	1	0	1		0	1	0	1	1	1	2	1	0	1	3	87	1.6	0.33	1.72	20.6	27.6	21.4	34.8	83.5	0	0	0	0	0	1.075	54.375	0.20625	1.94	1.76	0.32	102	1.10227	57.9545	0.181818	0	0	0	0	0	2015-07-06	2019-06-03	1428
255	291707	53	1	1	0	1	1	1	0	1	0	1	1	1	0	0	3	130	2.13	0.6	4.16	36.4	22.6	11.3	37.4	66.1	0	0	0	0	0	1.95305	61.0329	0.28169	3.23	2.33	0.48	125	1.38627	53.6481	0.206009	0	0	0	0	0	2015-07-09	2017-05-03	664
130	291997	53	1	0	1	1	1	0	0	1	0	1	1	0	0	0	3	227	1.69	0.33	3.58	43	33	7.6	42.7	89.8	0	0	0	0	0	2.11834	134.32	0.195266	3.3	2.02	0.35	198	1.63366	98.0198	0.173267	0	0	0	0	0	2015-08-03	2016-05-18	289
253	292905	60	1	0	1	1	0	1	0	1	0	0	1	0	0	0	2	150	2.42	0.82	7.55	65.3	64.3	11.2	40.3	75	0	0	0	0	0	3.11983	61.9835	0.338843	3.56	2.34	0.37	165	1.52137	70.5128	0.15812	0	0	0	0	0	2015-08-10	2017-02-04	544
595	293742	64	1	0	0	1	1	0	0	1	0	1	1	0	0	0	3	78	1.92	0.27	1.61	20.7	29.1	16.5	35.5	71.2	0	0	0	0	0	0.838542	40.625	0.140625	2.05	2.07	0.33	83	0.990338	40.0966	0.15942	0	0	0	0	0	2015-09-24	2017-03-09	532
481	294283	62	1	1	0	1	0	1	0	1	0	0	1	0	0	0	3	106	0.72	0.22	2.05	28.5	25.2	16.9	40.1	40	0	0	0	0	0	2.84722	147.222	0.305556	2.69	0.98	0.25	129	2.7449	131.633	0.255102	0	1	0	1	0	2015-10-12	2020-03-11	1612
266	294563	42	1	0	1	1	1	1	0	1	1	1	1	0	1	0	2	192	2.29	0.48	3.29	27.2	21.6	11.3	37.8	109.1	0	0	0	0	0	1.43668	83.8428	0.209607	5.34	2.6	0.52	195	2.05385	75	0.2	0	0	0	0	0	2015-10-10	2016-01-11	93
468	294791	52	2	0	0	1	0	0	0	1	0	1	1	0	0	0	3	207	2.04	0.36	4.11	79.3	45.1	10.2	38.4	83	0	0	0	0	0	2.01471	101.471	0.176471	4.77	2.19	0.4	217	2.17808	99.0868	0.182648	0	0	0	0	0	2015-10-29	2017-09-28	700
279	296943	67	1	1	0	1	1	1	0	1	0	1	1	1	0	0	2	172	2.23	0.43	3.74	20.1	22	10.8	45.8	41.1	0	0	0	0	0	1.67713	77.13	0.192825	3.27	2.66	0.37	194	1.22932	72.9323	0.139098	0	0	0	0	0	2016-08-11	2020-04-01	1329
584	297632	52	1	0	0	1	1	0	1	1	0	1	1	0	0	0	1	91	1.06	0.76	8.07	26.6	18.5	34.5	37.6	50.3	0	0	0	0	0	7.61321	85.8491	0.716981	3.62	1.3	0.24	130	2.78462	100	0.184615	1	0	0	2	2	2016-12-01	2018-04-18	503
379	298508	71	1	1	0	1	0	0	0	1	0	1	1	0	1	0	1	167	1.73	0.45	4.76	41.2	26.5	17.1	38.8	164.4	0	0	0	0	0	2.75145	96.5318	0.260116	5.99	2.4	0.68	144	2.49583	60	0.283333	0	1	0	1	0	2016-04-07	2017-08-21	501
569	299246	61	1	0	1	0	0	0	0	2	0	1	2	1	0	0	1	76	0.9	0.24	1.62	12.2	18.9	13.7	34.9	30.9	0	0	0	0	0	1.8	84.4444	0.266667	1.25	0.86	0.21	71	1.45349	82.5581	0.244186	0	1	0	1	0	2016-12-22	2017-04-24	123
465	299488	50	1	0	0	1	1	0	0	2	0	0	1	0	0	0	3	82	1.04	0.2	3.42	35.8	25.3	20.1	33.4	99.8	0	0	0	0	0	3.28846	78.8462	0.192308	2.14	0.99	0.28	60	2.16162	60.6061	0.282828	0	1	0	1	0	2016-05-05	2018-03-13	677
586	302858	58	1	0	0	0	1	0	1	1	0	1	1	0	0	0	1	121	1.76	0.43	4.21	29.4	21.7	14.2	46.1	62.8	0	0	0	0	0	2.39205	68.75	0.244318	1.68	1.22	0.19	97	1.37705	79.5082	0.155738	0	0	0	0	0	2016-07-27	2019-09-14	1144
488	305417	61	1	0	0	1	1	0	1	2	0	1	2	1	0	1	1	45	1.59	0.75	3.85	30.1	26.3	24.7	31.3	40.5	0	0	0	0	0	2.42138	28.3019	0.471698	4.05	0.94	0.45	96	4.30851	102.128	0.478723	1	1	1	3	3	2016-11-10	2017-06-20	222
557	305977	64	1	1	1	1	1	1	1	1	1	1	2	1	0	0	3	66	1.11	0.25	1.87	11.2	15.8	15.9	37.4	12.6	0	0	0	0	0	1.68468	59.4595	0.225225	2.77	1.1	0.22	83	2.51818	75.4545	0.2	0	0	0	0	0	2016-11-17	2018-03-02	470
490	306938	61	1	0	0	0	0	0	1	1	0	1	1	0	1	0	2	104	1.22	0.32	1.98	13.8	21.2	15.1	38.3	11.2	0	0	0	0	0	1.62295	85.2459	0.262295	1.86	1.08	0.22	156	1.72222	144.444	0.203704	0	0	0	0	0	2016-12-07	2017-09-12	279
401	200104037	65	1	0	0	0	1	0	1	1	0	1	1	0	1	1	1	137	1.01	0.38	2.51	25.5	20.5	10.8	41.4	34.1	0	0	0	0	0	2.48515	135.644	0.376238	2.66	1.27	0.21	109	2.09449	85.8268	0.165354	0	0	0	0	0	2012-05-24	2012-11-13	173
405	200126614	44	1	1	0	1	0	0	1	1	0	1	1	1	0	0	3	52	0.61	0.33	2.83	18.4	27	40.9	36.5	48.2	0	0	0	0	0	4.63934	85.2459	0.540984	2.58	0.55	0.15	27	4.69091	49.0909	0.272727	1	1	0	3	2	2012-02-03	2013-01-11	343
175	200133179	63	1	0	0	0	0	0	0	1	1	1	1	0	0	0	1	92	2.61	0.41	1.73	14.9	48.8	17.5	36.1	93.1	0	0	0	0	0	0.662835	35.249	0.157088	5.75	2.24	0.75	189	2.56696	84.375	0.334821	0	1	0	1	0	2012-11-14	2017-12-26	1868
134	200244410	65	1	0	1	1	1	0	0	1	0	1	1	1	0	0	1	183	1.12	0.89	2.57	59.2	50.1	10.9	33.1	32.8	0	0	0	0	0	2.29464	163.393	0.794643	2.79	1.27	0.63	235	2.19685	185.039	0.496063	1	1	1	3	3	2014-12-12	2015-09-14	276
256	200245186	67	2	0	0	1	0	0	1	1	0	1	1	0	0	0	1	177	1.85	0.7	4.18	23.6	28.5	17.5	36.7	90.8	0	0	0	0	0	2.25946	95.6757	0.378378	1.51	1.36	0.29	132	1.11029	97.0588	0.213235	0	0	0	0	0	2015-05-28	2017-04-18	691
205	135482	66	1	0	0	1	1	1	0	1	1	1	1	0	0	0	3	97	1.09	0.32	4.21	17.4	27.4	15.7	35.1	31.4	0	0	0	0	1	3.86239	88.9908	0.293578	0.99	1.09	0.27	103	0.908257	94.4954	0.247706	0	1	0	1	0	2012-10-15	2014-11-26	772
409	137205	57	1	0	0	1	0	1	1	1	0	1	2	0	0	0	1	47	0.48	0.29	0.76	22.7	18.2	13	33.3	18.4	0	0	0	0	1	1.58333	97.9167	0.604167	1	0.58	0.26	39	1.72414	67.2414	0.448276	1	1	1	3	3	2012-11-14	2015-12-31	1142
486	147545	52	1	0	0	1	1	0	0	1	1	1	2	0	1	0	1	194	2.42	0.59	1.93	22.6	32.8	15.2	34.2	39.6	0	0	0	0	1	0.797521	80.1653	0.243802	1.47	2.19	0.39	231	0.671233	105.479	0.178082	0	0	0	0	0	2012-10-16	2014-10-31	745
75	149316	67	1	1	0	0	0	0	0	2	0	1	1	0	1	0	3	123	1.45	0.64	2.89	21.8	33.1	20.1	31.4	47.5	0	0	0	0	1	1.9931	84.8276	0.441379	2.17	1.68	0.49	99	1.29167	58.9286	0.291667	1	1	0	3	2	2015-08-14	2016-03-11	210
87	232251	57	1	0	0	1	0	0	0	1	0	1	1	0	0	0	3	58	0.48	0.16	1.06	15.2	18.4	18	35.3	32.2	0	0	0	0	1	2.20833	120.833	0.333333	1.59	0.94	0.23	31	1.69149	32.9787	0.244681	0	1	0	1	0	2012-09-25	2013-11-15	416
462	262715	58	1	0	0	1	0	1	0	1	1	1	1	0	1	0	1	64	0.75	0.21	1.76	22	25.9	12.7	33.1	28.4	0	0	0	0	1	2.34667	85.3333	0.28	1.23	0.63	0.14	42	1.95238	66.6667	0.222222	0	0	0	0	0	2012-11-26	2019-06-10	2387
66	263919	60	1	0	0	1	1	0	1	1	0	1	2	0	0	0	1	73	0.66	0.2	1.28	19.5	27.5	39.8	33.7	27.7	0	0	0	0	1	1.93939	110.606	0.30303	2.27	0.76	0.11	46	2.98684	60.5263	0.144737	0	0	0	0	0	2012-12-20	2013-04-07	108
359	266735	63	2	0	0	0	0	0	0	1	0	1	1	0	0	0	1	78	1.14	0.25	2.87	16.3	23.4	3.4	44.8	24.5	0	0	0	0	1	2.51754	68.4211	0.219298	2.87	1.14	0.25	78	2.51754	68.4211	0.219298	0	0	0	0	0	2013-04-17	2014-04-11	359
338	267507	66	1	0	0	1	0	0	1	1	0	1	1	1	0	0	1	120	0.97	0.47	3.21	52.2	35.6	14.4	34.3	47.4	0	0	0	0	1	3.30928	123.711	0.484536	2.08	1.68	0.37	173	1.2381	102.976	0.220238	1	0	0	2	2	2013-04-28	2016-04-12	1080
77	267843	52	1	0	0	0	0	1	0	1	1	1	2	0	1	0	1	68	0.96	0.19	1.84	40.4	58.7	35.3	35.4	103.4	0	0	0	0	1	1.91667	70.8333	0.197917	1.86	1.2	0.32	77	1.55	64.1667	0.266667	0	1	0	1	0	2013-05-23	2015-05-14	721
554	272332	61	1	0	0	1	0	1	1	1	1	1	1	1	1	0	1	50	0.61	0.24	1.41	67.43	78.9	17.9	38.7	97.6	0	0	0	0	1	2.31148	81.9672	0.393443	3.1	0.68	0.52	43	4.55882	63.2353	0.764706	0	1	1	1	1	2013-10-11	2014-02-11	123
103	276030	70	1	0	0	0	1	0	0	1	0	0	1	0	1	0	2	287	1.48	0.22	4.25	23.9	25.1	9	36.2	84.4	0	0	0	0	1	2.87162	193.919	0.148649	2.23	1.06	0.17	164	2.10377	154.717	0.160377	0	0	0	0	0	2014-02-08	2014-11-05	270
345	277563	74	1	0	0	0	0	0	0	1	0	1	1	1	1	0	1	59	1.29	0.32	1.48	28.4	38.6	13.2	36	53.5	0	0	0	0	1	1.14729	45.7364	0.248062	3.15	1.16	0.37	189	2.71552	162.931	0.318966	0	1	0	1	0	2014-05-07	2017-09-22	1234
542	284471	61	2	0	0	1	0	0	1	1	0	1	1	0	0	0	3	181	0.65	0.45	6.76	76.3	63.1	19	44.1	24.8	0	0	0	0	1	10.4	278.462	0.692308	1.2	1.33	0.23	190	0.902256	142.857	0.172932	1	0	0	2	2	2014-11-05	2016-04-05	517
498	291105	55	1	1	1	0	1	1	0	1	1	1	2	1	1	0	1	90	0.97	0.22	1.21	37	36.8	29.3	36.4	82.1	0	0	0	0	1	1.24742	92.7835	0.226804	1.61	0.83	0.16	74	1.93976	89.1566	0.192771	0	0	0	0	0	2015-06-30	2016-02-14	229
177	291783	59	1	0	0	1	1	0	1	1	0	1	2	0	1	0	2	62	1.03	0.92	6.12	58.3	33.3	42.3	42.9	87.5	0	0	0	0	1	5.94175	60.1942	0.893204	2.12	0.65	0.25	47	3.26154	72.3077	0.384615	1	1	0	3	2	2015-07-20	2017-06-05	686
581	294377	61	1	0	0	1	0	1	0	1	1	0	1	0	1	0	1	147	1.86	0.79	5.48	28.6	42.2	19.2	38.2	19.4	0	0	0	0	1	2.94624	79.0323	0.424731	2.25	2.26	0.43	145	0.995575	64.1593	0.190265	0	0	0	0	0	2016-12-07	2019-04-19	863
219	297312	45	2	0	0	1	0	0	0	1	0	1	1	0	0	0	2	117	0.39	0.37	3.25	18.6	20.6	12.2	31.3	15.6	0	0	0	0	1	8.33333	300	0.948718	1.08	0.84	0.21	87	1.28571	103.571	0.25	1	1	0	3	2	2016-01-15	2017-03-28	438
599	300855	47	1	0	0	0	1	0	0	1	0	0	1	1	1	1	1	202	0.86	0.26	7.3	77	21	19	43.3	62.2	0	0	0	0	1	8.48837	234.884	0.302326	4.06	1.5	0.27	118	2.70667	78.6667	0.18	0	0	0	0	0	2016-06-01	2017-10-24	510
471	305434	69	1	0	0	0	0	0	0	1	0	1	1	0	1	0	1	78	1.08	0.41	3.02	23.8	19.2	29	31.1	34.6	0	0	0	0	1	2.7963	72.2222	0.37963	2.47	1.56	0.21	62	1.58333	39.7436	0.134615	0	0	0	0	0	2016-10-19	2017-12-26	433
107	255894	63	1	1	0	0	1	0	1	1	0	1	2	0	1	0	1	86	1.33	0.7	3.98	34.9	43	31.2	33.6	19.4	0	0	0	0	2	2.99248	64.6617	0.526316	11.27	1.18	0.68	64	9.55085	54.2373	0.576271	1	1	1	3	3	2012-04-18	2013-07-24	462
522	257538	64	2	1	0	1	0	0	1	1	0	1	1	0	0	0	1	99	0.91	0.24	2.11	46.9	36.6	15.4	36.3	62.4	0	0	0	0	2	2.31868	108.791	0.263736	1.89	1.33	0.21	111	1.42105	83.4586	0.157895	0	0	0	0	0	2012-06-13	2014-05-07	693
71	258465	58	1	0	0	0	0	1	1	1	0	1	1	1	0	0	1	61	0.34	0.15	2.83	29.6	32.1	19.1	34.3	146.8	0	0	0	0	2	8.32353	179.412	0.441176	3.26	1.84	0.22	142	1.77174	77.1739	0.119565	1	0	0	2	2	2012-07-25	2013-07-26	366
295	263015	48	1	1	0	0	0	0	0	1	0	1	1	0	0	0	1	138	1.31	0.29	1.71	27.2	25.8	10.2	42.9	16.7	0	0	0	0	2	1.30534	105.344	0.221374	2.11	1.56	0.36	165	1.35256	105.769	0.230769	0	0	0	0	0	2012-12-06	2019-10-12	2501
224	268202	61	1	0	1	0	0	0	0	1	0	1	1	1	1	0	1	164	0.86	0.64	3.77	45	27.5	18.6	35.1	149.9	0	0	0	0	2	4.38372	190.698	0.744186	4.07	2.39	0.68	222	1.70293	92.887	0.284519	1	1	0	3	2	2013-05-23	2013-07-11	49
195	268741	58	1	0	0	1	1	0	1	1	0	1	1	1	0	0	2	125	2.45	0.38	3.39	25.9	26.8	13.7	40.7	32.4	0	0	0	0	2	1.38367	51.0204	0.155102								0				1	2013-06-18	2018-04-30	1777
214	269732	49	1	0	0	0	1	0	1	1	0	1	1	0	0	0	2	147	1.22	0.48	3.04	46.5	32.2	28.4	38.5	30.2	0	0	0	0	2	2.4918	120.492	0.393443	2.28	0.79	0.35	160	2.88608	202.532	0.443038	0	1	1	1	1	2013-07-12	2015-07-16	734
183	272862	60	2	0	0	0	0	0	1	1	0	1	1	1	0	0	2	136	1.08	0.24	1.58	23.3	31.1	10.7	32.8	33.6	0	0	0	0	2	1.46296	125.926	0.222222	2.46	1.1	0.21	132	2.23636	120	0.190909	0	0	0	0	0	2013-10-15	2014-02-25	133
163	278262	67	1	0	0	0	1	0	1	1	0	0	2	1	1	0	3	214	2.39	0.49	7.82	36.3	32.3	11.3	37.9	47.2	0	0	0	0	2	3.27197	89.5397	0.205021	4.11	1.87	0.52	128	2.19786	68.4492	0.278075	0	1	0	1	0	2014-04-24	2016-09-12	872
371	279314	52	1	0	0	0	0	1	1	1	0	1	1	1	1	1	1	114	1.62	0.21	2.17	39.3	23.7	14	42.6	72.5	0	0	0	0	2	1.33951	70.3704	0.12963	3.02	1.74	0.2	116	1.73563	66.6667	0.114943	0	0	0	0	0	2014-06-09	2014-12-25	199
613	286881	55	1	0	0	0	1	0	1	1	0	0	1	0	1	0	2	352	1.38	0.65	5.59	54	24.9	14.9	42	73.8	0	0	0	0	2	4.05072	255.072	0.471014	3.66	2.39	0.26	359	1.53138	150.209	0.108787	1	0	0	2	2	2015-01-26	2015-09-21	238
626	289750	46	1	0	0	0	1	1	0	1	0	1	1	0	0	0	3	72	2.24	2.24	4.14	31.1	25.1	18.6	35.9	68.5	0	0	0	0	2	1.84821	32.1429	1	3.05	1.42	0.33	121	2.14789	85.2113	0.232394	0	0	0	0	0	2015-05-07	2018-03-13	1041
326	290111	61	1	0	0	0	1	1	1	1	0	0	1	0	0	0	1	224	1.14	0.33	2.79	24.7	22	16.6	36	112.3	0	0	0	0	2	2.44737	196.491	0.289474	2.37	1.61	0.34	165	1.47205	102.484	0.21118	0	0	0	0	0	2015-05-28	2016-04-24	332
585	294413	61	1	0	0	0	0	0	0	1	0	1	1	1	1	1	2	133	3.02	0.85	4.48	94.8	27.6	8.6	34.1	82.7	0	0	0	0	2	1.48344	44.0397	0.281457	4.13	1.66	0.45	168	2.48795	101.205	0.271084	0	1	0	1	0	2015-10-13	2017-11-21	770
454	298535	66	1	0	0	0	1	0	0	2	0	1	2	0	0	0	3	57	0.87	0.28	1.68	59	75	18.7	28.4	19.1	0	0	0	0	2	1.93103	65.5172	0.321839	1.91	0.36	0.2	41	5.30556	113.889	0.555556	0	1	1	1	1	2016-04-05	2017-11-08	582
466	299387	48	1	0	0	1	0	0	1	1	0	1	1	0	0	0	3	199	1.27	0.18	1.56	32.7	28.2	17.2	42.9	40.3	0	0	0	0	2	1.22835	156.693	0.141732	1.66	1.11	0.21	140	1.4955	126.126	0.189189	0	0	0	0	0	2016-04-12	2018-07-23	832
504	228639	60	1	0	1	0	0	0	0	1	0	1	2	0	1	0	3	60	0.3	0.19	0.62	18	21.7	29	39.2	63.2	0	1	1	1	0	2.06667	200	0.633333	1.3	0.32	0.15	42	4.0625	131.25	0.46875	1	1	1	3	3	2015-08-14	2019-10-21	1529
110	233932	57	1	0	0	1	1	1	1	1	0	1	1	1	0	0	3	102	1	0.52	3.56	7.4	36.8	29.7	34.4	26.1	0	1	1	1	0	3.56	102	0.52	2.54	0.82	0.37	69	3.09756	84.1463	0.45122	1	1	1	3	3	2014-08-15	2016-03-02	565
306	245972	41	1	0	0	1	0	0	0	1	0	1	1	0	0	0	3	64	0.92	0.3	2.2	33.5	32.4	16	41.2	29.5	0	1	1	1	0	2.3913	69.5652	0.326087	1.32	0.76	0.14	69	1.73684	90.7895	0.184211	0	0	0	0	0	2013-10-15	2018-09-11	1792
552	250747	65	2	0	1	1	0	0	1	1	0	1	1	0	1	0	2	80	0.46	0.18	1.93	20.1	32.1	28.5	29.5	26.7	0	1	1	1	0	4.19565	173.913	0.391304	2.13	1.28	0.3	69	1.66406	53.9062	0.234375	0	0	0	0	0	2012-02-28	2012-11-02	248
10	254330	43	1	0	0	0	0	0		3	0	0	1	0	1	0	2	283	1.52	0.25	2.41	137.6	62.1	15.5	45.8	243.4	0	1	1	1	0	1.58553	186.184	0.164474	3.15	4.7	0.73	128	0.670213	27.234	0.155319	0	0	0	0	0	2012-02-28	2013-08-30	549
201	262910	52	1	0	0	1	1	1	1	1	0	1	1	0	0	0	1	107	1.95	0.58	4.99	75.4	37.5	19.1	37.3	78.4	0	1	1	1	0	2.55897	54.8718	0.297436	1.32	1.5	1.6	94	0.88	62.6667	1.06667	0	1	1	1	1	2012-11-22	2018-11-15	2184
320	267709	53	1	0	0	1	0	1	0	1	1	1	1	1	1	0	2	87	1.06	0.26	1.82	16.4	18.2	8.2	36.6	64.8	0	1	1	1	0	1.71698	82.0755	0.245283	4	0.47	0.05	100	8.51064	212.766	0.106383	0	0	0	0	0	2013-12-06	2015-08-04	606
159	268932	60	1	0	0	1	0	0	1	1	0	1	1	0	1	0	2	181	1.2	0.57	4.21	46	21.4	11.6	36	33.5	0	1	1	1	0	3.50833	150.833	0.475	2.53	1.37	0.46	219	1.84672	159.854	0.335766	1	1	0	3	2	2014-03-20	2015-06-18	455
121	272017	63	1	0	0	1	0	0	0	1	0	1	2	0	1	1	1	110	0.6	0.32	6.12	12.5	24.2	14.3	33.2	39.9	0	1	1	1	0	10.2	183.333	0.533333	6.58	1.25	0.97	164	5.264	131.2	0.776	1	1	1	3	3	2013-09-29	2017-05-05	1314
178	273913	38	1	0	1	1	1	0	0	1	0	1	2	0	1	0	2	83	0.82	0.26	1.92	27.2	39.9	19.3	37.9	89.5	0	1	1	1	0	2.34146	101.22	0.317073	3.25	0.48	0.19	56	6.77083	116.667	0.395833	0	1	0	1	0	2015-10-29	2016-10-31	368
72	274375	50	1	0	0	1	1	0	0	3	0	1	1	0	0	0	1	180	2.03	0.68	1.78	20.7	24.2	13.4	36.5	27.4	0	1	1	1	0	0.876847	88.67	0.334975	0.93	1.44	0.37	143	0.645833	99.3056	0.256944	0	1	0	1	0	2013-12-16	2014-07-02	198
59	282791	47	1	0	0	0	1	0	0	1	0	1	1	1	1	0	2	295	2.56	0.37	3.24	17	16.6	4.4	36.9	21.9	0	1	1	1	0	1.26562	115.234	0.144531	4.25	2.47	0.33	188	1.72065	76.1134	0.133603	0	0	0	0	0	2014-09-17	2015-07-22	308
81	285520	63	2	0	0	0	0	0	0	1	0	0	1	0	0	0	1	191	1.28	0.22	4.12	26	20.4	9.3	41.7	20.6	0	1	1	1	0	3.21875	149.219	0.171875	3.42	1.44	0.14	162	2.375	112.5	0.0972222	0	0	0	0	0	2014-12-16	2016-04-08	479
164	287669	58	1	0	0	0	0	1	0	3	0	1	2	0	1	0	1	197	4.15	0.63	1.78	52.4	52.2	27.8	38.7	221.9	0	1	1	1	0	0.428916	47.4699	0.151807	4.04	1	0.57	87	4.04	87	0.57	0	1	1	1	1	2015-04-03	2018-03-21	1083
276	292479	54	1	0	0	1	0	0	0	1	0	1	1	0	0	0	2	166	0.6	0.16	1.41	41.1	34.1	6.5	33.7	76.1	0	1	1	1	0	2.35	276.667	0.266667	2.48	0.92	0.17	146	2.69565	158.696	0.184783	0	0	0	0	0	2015-08-03	2016-05-30	301
222	296847	62	1	1	0	0	1	1	1	1	0	1	1	1	0	0	1	52	0.4	0.26	2.18	31.5	36.3	21	38.6	86.2	0	1	1	1	0	5.45	130	0.65	1.76	0.82	0.25	78	2.14634	95.122	0.304878	1	1	0	3	2	2015-12-30	2019-03-25	1181
525	298750	62	2	0	0	0	0	0	1	1	0	1	1	0	1	0	2	105	0.75	0.2	2.99	14.1	17.2	23.7	37.1	24.5	0	1	1	1	0	3.98667	140	0.266667	3.19	1.41	0.23	81	2.26241	57.4468	0.163121	0	0	0	0	0	2016-03-16	2016-08-23	160
235	303123	49	1	1	0	0	0	0	1	1	0	0	2	1	1	0	2	93	1.29	1.18	5.56	24.8	20.5	21.6	34.9	36.2	0	1	1	1	0	4.31008	72.093	0.914729	3.42	1.3	0.48	116	2.63077	89.2308	0.369231	1	1	0	3	2	2016-08-01	2017-09-14	409
373	305090	65	1	0	1	1	1	1	1	2	1	1	1	1	1	1	1	94	1.15	0.46	2.37	88.9	49.9	9.7	34.3	83.8	0	1	1	1	0	2.06087	81.7391	0.4								0				1	2016-10-09	2018-07-24	653
603	200244462	57	1	1	0	1	0	0	1	1	0	1	1	0	0	0	3	149	2.47	0.26	3.01	18.2	17.1	20.9	44.9	64.7	0	1	1	1	0	1.21862	60.3239	0.105263	3.34	1.55	0.23	133	2.15484	85.8065	0.148387	0	0	0	0	0	2015-01-15	2016-01-21	371
211	186995	40	1	0	0	1	1	0	0	1	0	1	1	1	1	0	1	71	1.13	0.22	3.39	10.1	17	8.2	39.8	63.8	0	1	1	1	1	3	62.8319	0.19469	2.45	0.99	0.18	57	2.47475	57.5758	0.181818	0	0	0	0	0	2012-10-17	2015-02-16	852
11	254835	55	2	0	0	0	0	0	1	1	0	0	1	1	0	0	1	130	1.45	0.18	1.14	13.3	16.6	12.8	37.9	22.4	0	1	1	1	1	0.786207	89.6552	0.12	1.72	1.52	0.15	152	1.13158	100	0.0986842	0	0	0	0	0	2012-05-15	2013-05-13	363
56	256680	66	1	0	0	0	1	1	0	1	0	1	2	0	1	0	2	163	1.32	0.51	3.52	36.6	33.9	16.3	33.7	44.3	0	1	1	1	1	2.66667	123.485	0.386364	2.97	1.13	0.37	161	2.62832	142.478	0.327434	0	1	0	1	0	2012-08-14	2013-10-09	421
116	260320	56	1	0	0	0	1	1	0	1	1	1	1	0	0	0	1	62	0.91	0.34	2.11	33.6	41.2	23	35.2	143.7	0	1	1	1	1	2.31868	68.1319	0.373626	1.72	1.09	0.2	41	1.57798	37.6147	0.183486	0	0	0	0	0	2012-09-11	2013-07-11	303
58	277271	55	1	0	0	1	1	1	0	1	0	1	1	1	0	0	1	62	0.89	0.26	1.76	33.7	24.4	19.4	39.8	81.7	0	1	1	1	1	1.97753	69.6629	0.292135	6.38	0.83	0.47	43	7.68675	51.8072	0.566265	0	1	1	1	1	2014-03-27	2015-10-14	566
606	286910	54	1	0	0	1	1	0	0	1	0	1	1	0	0	1	2	126	1.09	1.06	6.52	60.1	54.6	14.6	46.5	61.7	0	1	1	1	1	5.98165	115.596	0.972477	2.93	1.06	0.53	81	2.76415	76.4151	0.5	1	1	1	3	3	2015-01-22	2019-09-04	1686
432	297948	69	1	0	0	0	1	0	0	2	0	0	1	1	1	0	1	118	1.42	0.91	5.35	30.3	34.7	14.4	30.7	25.1	0	1	1	1	1	3.76761	83.0986	0.640845	0.53	0.74	0.14	82	0.716216	110.811	0.189189	1	0	0	2	2	2016-02-24	2016-06-21	118
167	304958	64	1	0	0	1	0	0	1	1	0	0	1	0	0	0	3	154	1.87	0.5	3.24	48.8	20.6	18.6	38	33.2	0	1	1	1	1	1.73262	82.3529	0.26738	7.91	0.83	0.6	149	9.53012	179.518	0.722892	0	1	1	1	1	2016-09-29	2017-12-12	439
2	241796	44	1	0	1	1	1	0	0	2	1	1	2	1	0	0	2	81	1.35	0.27	1.87	37.2	35.8	23.7	25.5	58.6	0	1	1	1	2	1.38519	60	0.2	2.25	1.51	0.31	80	1.49007	52.9801	0.205298	0	0	0	0	0	2012-02-09	2012-09-11	215
3	252866	66	1	0	0	0	0	0	0	1	0	0	1	1	0	1	1	105	1.05	0.31	2.74	29.2	27.1	10.8	32.2	25.5	0	1	1	1	2	2.60952	100	0.295238	2.51	1.54	0.32	58	1.62987	37.6623	0.207792	0	0	0	0	0	2012-01-10	2012-08-17	220
143	259312	66	1	1	0	1	0	0	0	2	0	1	1	0	1	0	1	79	0.92	0.31	2.61	117.9	113.3	7.7	36.1	81.2	0	1	1	1	2	2.83696	85.8696	0.336957	1.65	0.81	0.22	49	2.03704	60.4938	0.271605	0	1	0	1	0	2012-12-18	2015-08-17	972
17	269699	64	1	1	0	1	0	0	0	1	0	1	1	0	0	0	1	66	1.09	0.41	2.28	31.5	40.6	19.2	37.2	74.9	0	1	1	1	2	2.09174	60.5505	0.376147	2.09	0.82	0.22	51	2.54878	62.1951	0.268293	0	1	0	1	0	2013-07-02	2014-02-18	231
395	272120	58	1	0	1	0	1	1	0	1	1	1	1	0	0	0	1	111	2.34	0.62	3.45	37.8	37	24.7	36.4	134.1	0	1	1	1	2	1.47436	47.4359	0.264957	4.54	2.66	0.64	125	1.70677	46.9925	0.240602	0	1	0	1	0	2013-09-16	2014-11-19	429
429	280376	54	1	0	0	0	1	1	0	1	1	0	1	0	1	1	2	292	1.27	1.05	5.93	48.9	40.3	20.2	36.2	53.4	0	1	1	1	2	4.66929	229.921	0.826772	5.88	1.24	0.4	234	4.74194	188.71	0.322581	1	1	0	3	2	2014-07-02	2019-06-10	1804
185	282111	55	1	1	0	1	1	1	0	1	1	1	1	0	1	0	3	167	2.57	0.53	4	22.7	19.1	6.1	44.5	23.1	0	1	1	1	2	1.55642	64.9805	0.206226	4.33	2.18	0.49	136	1.98624	62.3853	0.224771	0	0	0	0	0	2014-10-16	2015-10-15	364
147	267066	68	1	0	0	1	0	0	1	1	0	1	1	1	1	1	2	213	1.08	0.47	4.13	48.7	75.8	17	31	438.5	1	0	2	1		3.82407	197.222	0.435185	1.74	0.48	0.19	46	3.625	95.8333	0.395833	1	1	0	3	2	2013-05-22	2013-07-04	43
408	299804	68	2	0	0	0	0	0	0	2	0	1	1	0	1	0	1	47	0.63	0.16	1.04	76	116.7	20.9	36.5	70.7	1	0	2	1		1.65079	74.6032	0.253968	0.79	0.87	0.17	30	0.908046	34.4828	0.195402	0	0	0	0	0	2016-05-31	2019-07-08	1133
204	303271	61	1	1	0	0	1	0	1	1	0	1	1	1	0	0	2	108	1.14	0.72	3.72	51	33.5	10.1	34.7	50.3	1	0	2	1		3.26316	94.7368	0.631579	3.46	0.9	0.46	183	3.84444	203.333	0.511111	1	1	1	3	3	2016-08-03	2018-09-13	771
298	47774	61	1	0	0	1	0	0	0	1	0	1	2	1	0	1	1	178	0.76	0.25	6.81	20.6	32	33.3	39.4	66.6	1	0	2	1	0	8.96053	234.211	0.328947	0.94	0.63	0.19	47	1.49206	74.6032	0.301587	0	1	0	1	0	2014-05-09	2015-06-12	399
407	49541	46	1	0	1	0	0	0	0	1	0	1	1	0	0	0	3	222	2.17	0.6	2.53	111.8	72.6	23.1	38.9	83.1	1	0	2	1	0	1.1659	102.304	0.276498	3.37	2.38	0.63	234	1.41597	98.3193	0.264706	0	1	0	1	0	2012-12-21	2019-05-10	2331
521	62592	66	1	1	0	1	0	0	0	1	0	1	1	0	0	0	3	62	0.4	0.21	1.55	16.3	21.5	15.2	38.8	28.6	1	0	2	1	0	3.875	155	0.525	2.38	0.51	0.16	65	4.66667	127.451	0.313725	1	1	0	3	2	2014-07-01	2016-05-19	688
430	116734	54	1	0	0	1	1	0	1	1	0	1	1	1	0	0	1	122	1.08	0.37	3.72	17.3	13.5	5.7	37.6	20.8	1	0	2	1	0	3.44444	112.963	0.342593	2.03	1.07	0.27	160	1.8972	149.533	0.252336	0	1	0	1	0	2012-02-27	2018-04-12	2236
459	150871	60	2	0	0	0	0	0	0	1	0	1	2	0	0	1	1	53	0.32	0.17	1.5	7.3	50.8	48.2	28.5	19.7	1	0	2	1	0	4.6875	165.625	0.53125	5.15	0.47	0.38	98	10.9574	208.511	0.808511	1	1	1	3	3	2012-11-12	2019-02-25	2296
560	229684	56	1	1	1	0	1	0	1	1	0	1	2	0	0	0	3	129	1	0.18	5.99	28.4	30.1	18.9	39.6	96.4	1	0	2	1	0	5.99	129	0.18	2.79	1.09	0.28	119	2.55963	109.174	0.256881	0	1	0	1	0	2013-04-18	2016-12-22	1344
365	248846	62	2	0	0	0	0	0	1	1	0	1	1	0	0	0	1	140	1.89	0.52	2.09	29.2	43.7	52	35.9	28.3	1	0	2	1	0	1.10582	74.0741	0.275132	2.34	0.62	0.18	60	3.77419	96.7742	0.290323	0	1	0	1	0	2012-08-20	2013-07-05	319
411	252460	68	2	1	0	1	0	0	1	1	0	1	1	0	0	0	1	82	0.4	0.16	1.12	10.9	28.7	17.7	39.4	42	1	0	2	1	0	2.8	205	0.4	1.11	0.63	0.17	92	1.7619	146.032	0.269841	0	1	0	1	0	2013-11-07	2017-07-25	1356
149	253783	60	2	0	0	1	0	0	0	1	0	1	1	0	0	0	1	61	1.4	0.37	2.74	36.5	36.9	16.3	39.3	58.6	1	0	2	1	0	1.95714	43.5714	0.264286	3.11	0.85	0.26		3.65882	0	0.305882	0	1	0	1	0	2013-01-30	2016-03-22	1147
418	260007	59	1	0	0	1	1	1	1	1	0	1	1	1	0	0	1	68	0.37	0.25	3.96	17.7	19.5	27	45.1	40.1	1	0	2	1	0	10.7027	183.784	0.675676	1.04	0.43	0.21	56	2.4186	130.233	0.488372	1	1	1	3	3	2012-08-16	2013-04-11	238
334	262290	46	1	1	1	1	1	0	1	1	0	1	1	1	0	0	1	51	0.86	0.17	0.87	47.9	114.8	21.7	29.8	267.7	1	0	2	1	0	1.01163	59.3023	0.197674	3.3	1.33	0.48	98	2.4812	73.6842	0.360902	0	1	0	1	0	2012-11-13	2014-11-24	741
424	263889	65	1	0	0	1	0	0	1	1	0	1	2	1	1	0	2	186	1.69	0.76	6.07	23.8	27.7	9.3	34.8	109	1	0	2	1	0	3.59172	110.059	0.449704	8.47	1.31	0.53	165	6.46565	125.954	0.40458	1	1	0	3	2	2012-12-25	2015-01-08	744
451	264031	64	1	1	0	0	1	0	1	1	0	1	1	1	0	0	2	81	0.96	0.34	3.94	13.8	26.5	28	35.2	89	1	0	2	1	0	4.10417	84.375	0.354167	3.12	1.79	0.29	172	1.74302	96.0894	0.162011	0	0	0	0	0	2012-12-28	2017-09-07	1714
284	267890	57	1	1	0	1	0	0	0	1	0	1	1	1	0	0	1	95	1.71	0.34	3.41	23.1	21.3	11.8	44.3	38.2	1	0	2	1	0	1.99415	55.5556	0.19883	5.57	1.22	0.51	82	4.56557	67.2131	0.418033	0	1	0	1	0	2013-05-03	2016-04-01	1064
138	268213	65	2	0	0	1	0	0	1	1	0	1	2	1	0	0	2	75	0.85	0.38	2.49	68.4	35.2	20.6	27.6	91.1	1	0	2	1	0	2.92941	88.2353	0.447059	1.96	1.25	0.09	94	1.568	75.2	0.072	1	0	0	2	2	2013-05-21	2014-04-09	323
323	269622	57	1	0	1	1	0	1	0	1	1	1	2	0	0	0	1	74	1	0.42	1.8	23	35	17.9	32.6	70.4	1	0	2	1	0	1.8	74	0.42	2.53	0.6	0.35	76	4.21667	126.667	0.583333	0	1	1	1	1	2013-11-11	2019-02-28	1935
150	270129	59	1	1	0	0	1	1	1	1	1	1	1	0	0	0	1	117	0.7	0.88	9.44	37.6	34.3	10.5	42.7	85.8	1	0	2	1	0	13.4857	167.143	1.25714	4.69	1.64	0.44	146	2.85976	89.0244	0.268293	1	1	0	3	2	2013-07-18	2014-07-15	362
417	271886	55	1	0	0	1	0	0	1	1	0	1	1	1	0	0	3	48	1.34	0.54	4.07	30.1	41.1	24	35.4	67	1	0	2	1	0	3.03731	35.8209	0.402985	5.03	0.52	0.24	57	9.67308	109.615	0.461538	0	1	1	1	1	2013-11-07	2014-11-24	382
433	275028	56	1	0	0	1	1	0	0	1	0	1	2	0	0	0	3	57	0.47	0.38	3.34	29.7	29	27	31.6	66.8	1	0	2	1	0	7.10638	121.277	0.808511	1.97	0.67	0.18	41	2.9403	61.194	0.268657	1	1	0	3	2	2016-03-10	2017-12-08	638
156	275541	61	1	0	0	1	1	0	1	1	0	0	1	1	0	0	1	54	0.55	0.34	1.79	52	53.5	8.8	35.5	53.9	1	0	2	1	0	3.25455	98.1818	0.618182	2.14	1.14	0.37	148	1.87719	129.825	0.324561	1	1	0	3	2	2014-01-27	2017-07-24	1274
574	278545	64	2	0	0	1	0	0	1	1	0	1	1	1	0	0	1	119	1.71	0.52	5.1	46	25.8	12.3	41.6	91.2	1	0	2	1	0	2.98246	69.5906	0.304094	2.65	1.55	0.24	130	1.70968	83.871	0.154839	0	0	0	0	0	2014-04-29	2015-01-05	251
588	280853	61	1	0	0		1	0	0	1	0	1	2	0	0	0	1	80	0.99	0.26	2.06	19.6	23.8	34.4	34.9	19.6	1	0	2	1	0	2.08081	80.8081	0.262626	3.77	2.44	0.5	129	1.54508	52.8689	0.204918	0	0	0	0	0	2014-08-01	2016-11-15	837
494	283526	49	1	0	0	1	0	0	1	1	0	1	1	1	0	0	2	207	1.32	0.76	4.23	39.9	25.5	15.1	40.2	64.3	1	0	2	1	0	3.20455	156.818	0.575758	4.97	1.78	0.47	209	2.79213	117.416	0.264045	1	1	0	3	2	2014-09-29	2015-05-07	220
231	284082	67	1	1	0	1	0	0	0	2	0	0	1	0	0	0	1	98	1.5	0.32	2.13	50.7	46.6	20.7	35	50.9	1	0	2	1	0	1.42	65.3333	0.213333	2.42	1.98	0.27	105	1.22222	53.0303	0.136364	0	0	0	0	0	2016-03-21	2017-11-23	612
396	286045	75	2	0	0	1	0	0	1	1	0	1	1	0	0	0	1	109	1.15	0.27	3.14	23.8	22.7	9.3	37.9	14.3	1	0	2	1	0	2.73043	94.7826	0.234783	2.24	1.99	0.28	145	1.12563	72.8643	0.140704	0	0	0	0	0	2014-12-26	2017-07-20	937
353	289142	50	1	0	0	0	1	1	0	1	0	0	1	0	1	0	1	136	1.5	0.46	4.2	23.7	19.3	16.8	39.8	69.9	1	0	2	1	0	2.8	90.6667	0.306667	2.28	1.45	0.23	102	1.57241	70.3448	0.158621	0	0	0	0	0	2015-04-15	2016-02-22	313
598	289686	57	1	0	0	0	1	1	0	1	0	1	1	0	0	0	1	76	0.82	0.59	3.56	18.2	27.6	11.5	34	150.2	1	0	2	1	0	4.34146	92.6829	0.719512	1.71	0.6	0.27	47	2.85	78.3333	0.45	1	1	1	3	3	2015-05-06	2017-02-08	644
260	291636	68	1	0	0	0	0	0	0	1	0	1	2	0	0	0	2	126	0.91	0.62	3.98	44.2	30.3	34.7	31.1	100.1	1	0	2	1	0	4.37363	138.462	0.681319	3.35	1.25	0.37	124	2.68	99.2	0.296	1	1	0	3	2	2015-07-02	2016-05-24	327
536	292046	69	2	1	1	0	0	0	1	1	0	0	1	0	1	0	1	89	1.74	0.22	3.26	15.5	18.5	15.2	40	68.2	1	0	2	1	0	1.87356	51.1494	0.126437	3.29	2.04	0.28	97	1.61275	47.549	0.137255	0	0	0	0	0	2015-07-28	2016-03-21	237
188	292929	61	1	0	0	0	1	0	0	2	0	0	1	0	0	0	2	264	3.19	0.6	5.27	46	23.4	12.2	43.8	61.7	1	0	2	1	0	1.65204	82.7586	0.188088	4.22	1.89	0.5	233	2.2328	123.28	0.26455	0	1	0	1	0	2015-08-11	2018-06-25	1049
265	293702	53	1	0	0	1	0	0	0	1	0	1	2	0	1	0	1	178	2.11	0.37	4.58	32.9	31.5	19.7	46.5	59.3	1	0	2	1	0	2.17062	84.3602	0.175355	3.37	1.68	0.36	172	2.00595	102.381	0.214286	0	0	0	0	0	2015-09-09	2016-09-19	376
489	295060	60	1	0	0	1	0	0	1	1	0	0	1	0	0	0	1	96	2.12	0.98	5.51	44.3	17	7.3	38.7	62.7	1	0	2	1	0	2.59906	45.283	0.462264	2.75	2.49	0.38	124	1.10442	49.7992	0.15261	1	0	0	2	2	2015-11-10	2016-07-01	234
608	297012	48	1	0	0	1	0	0	0	2	0	1	2	0	0	0	1	119	3.04	0.82	1.57	27.9	36.9	46.7	26.4	14.3	1	0	2	1	0	0.516447	39.1447	0.269737	1.76	1.94	1.11	130	0.907216	67.0103	0.572165	0	1	1	1	1	2016-02-19	2018-08-23	916
370	200107759	62	1	0	0	1	1	1	0	3	0	1	1	0	0	0	1	144	1.49	0.5	2.71	48.3	33.1	8	36.4	150.1	1	0	2	1	0	1.81879	96.6443	0.33557	3.33	1.39	0.38	162	2.39568	116.547	0.273381	0	1	0	1	0	2012-05-21	2019-05-23	2558
449	64607	49	2	1	0	1	0	0	1	1	0	1	1	1	0	0	2	124	0.52	0.62	5.03	65.7	58.2	8.8	42	24.9	1	0	2	1	1	9.67308	238.462	1.19231	4.21	1.58	0.3	169	2.66456	106.962	0.189873	1	0	0	2	2	2013-07-16	2014-08-29	409
333	252741	49	1	0	0	1	1	0	0	1	0	1	1	0	1	0	1	85	0.88	0.57	2.78	44.8	42.7	32.7	29.2	43.1	1	0	2	1	1	3.15909	96.5909	0.647727	2.21	0.88	0.39	42	2.51136	47.7273	0.443182	1	1	1	3	3	2012-01-05	2013-12-10	705
28	253833	57	1	0	0	0	0	0	1	1	0	1	2	0	1	0	2	54	0.47	0.2	6.39	29.5	31.2	29.3	34.9	29.5	1	0	2	1	1	13.5957	114.894	0.425532	2.37	0.83	0.21	30	2.85542	36.1446	0.253012	0	1	0	1	0	2012-02-29	2012-10-10	224
151	254985	59	1	1	0	1	1	1	0	1	0	1	1	0	0	0	1	124	2.28	0.42	2.11	29.9	26	7.8	44.4	41.6	1	0	2	1	1	0.925439	54.386	0.184211	3	1.23	0.36	128	2.43902	104.065	0.292683	0	1	0	1	0	2012-04-06	2015-11-19	1322
168	255353	59	1	0	0	0	1	0	1	1	0	1	1	1	0	0	1	95	0.85	0.49	3.57	62.3	47.9	12.1	34.9	157	1	0	2	1	1	4.2	111.765	0.576471	2.63	0.94	0.27	59	2.79787	62.766	0.287234	1	1	0	3	2	2012-04-13	2012-09-21	161
308	255837	39	1	0	0	1	0	0	1	1	0	1	1	0	0	0	1	94	1.03	0.39	3.46	40	23.4	13	44	39.3	1	0	2	1	1	3.35922	91.2621	0.378641	2.68	1.53	0.25	281	1.75163	183.66	0.163399	0	0	0	0	0	2012-04-20	2013-09-25	523
450	261757	57	1	0	0	1	0	0	0	1	0	1	1	1	0	0	3	76	0.54	0.23	2.24	18.6	29.8	11.4	37.7	34.3	1	0	2	1	1	4.14815	140.741	0.425926	1.59	0.35	0.15	45	4.54286	128.571	0.428571	0	1	0	1	0	2012-12-04	2016-09-08	1374
387	261986	32	1	0	0	1	0	0	1	1	0	1	1	1	0	0	1	104	1.93	0.68	3.88	68.4	71.5	19.3	36	88.5	1	0	2	1	1	2.01036	53.886	0.352332	1.96	1.89	0.26	128	1.03704	67.7249	0.137566	0	0	0	0	0	2012-10-22	2013-05-22	212
538	262506	57	1	0	0	0	0	1	0	1	0	0	2	1	0	0	2	131	1.69	0.45	3.27	57.1	26.4	17.6	38.6	24.9	1	0	2	1	1	1.93491	77.5148	0.266272	2.27	2.43	0.25	148	0.934156	60.9053	0.102881	0	0	0	0	0	2012-11-09	2016-09-13	1404
453	263874	67	2	1	0	0	0	0	0	1	0	1	1	1	0	1	3	175	1.9	0.5	3.33	24.1	33.7	9.8	38	21.4	1	0	2	1	1	1.75263	92.1053	0.263158	2.35	1.46	0.54	149	1.60959	102.055	0.369863	0	1	0	1	0	2012-12-11	2014-06-06	542
25	265424	50	1	0	1	0	1	0	1	1	0	1	2	0	0	0	1	51	0.48	0.01	1.11	32.8	41.2	30.2	30.4	53.4	1	0	2	1	1	2.3125	106.25	0.0208333	2.61	0.34	0.27	42	7.67647	123.529	0.794118	0	1	1	1	1	2013-03-12	2013-12-20	283
561	265664	57	1	0	1	1	1	0	0	1	0	1	2	0	0	0	1	59	0.71	0.14	1.67	30.2	22.9	12.1	41.7	62	1	0	2	1	1	2.35211	83.0986	0.197183	0.96	0.72	0.13	47	1.33333	65.2778	0.180556	0	0	0	0	0	2013-02-17	2016-11-17	1369
79	275496	59	1	0	0	1	0	0	1	1	0	1	2	1	0	0	3	50	0.44	0.3	1.45	22.9	28.9	28.8	33.8	37.1	1	0	2	1	1	3.29545	113.636	0.681818	2.96	0.55	0.35	47	5.38182	85.4545	0.636364	1	1	1	3	3	2014-04-24	2014-08-07	105
363	275995	55	1	0	0	0	1	1	1	1	0	1	2	0	0	0	1	64	0.98	0.21	1.02	19.7	32.4	21.2	30.2	19.9	1	0	2	1	1	1.04082	65.3061	0.214286	1.81	1.42	0.26	74	1.27465	52.1127	0.183099	0	0	0	0	0	2014-02-17	2016-05-23	826
623	278047	59	2	0	0	0	0	0	1	1	0	0	1	0	1	0	2	126	1.21	0.42	6.41	26.2	74.8	23.3	42.3	52.6	1	0	2	1	1	5.29752	104.132	0.347107	2.2	2.39	0.29	125	0.920502	52.3013	0.121339	0	0	0	0	0	2014-04-15	2016-04-07	723
347	281959	63	2	1	0	1	0	0	0	1	0	1	2	0	0	0	3	120	1.64	1.05	7.25	106.1	33.4	16.9	33.9	83.3	1	0	2	1	1	4.42073	73.1707	0.640244	7.88	1.86	0.54	193	4.23656	103.763	0.290323	1	1	0	3	2	2014-09-09	2018-11-06	1519
105	282842	54	1	0	0	0	1	0	1	1	0	0	1	0	0	0	3	159	2.23	0.75	3.27	115.6	46.8	8.3	40.9	106.4	1	0	2	1	1	1.46637	71.3004	0.336323	3.29	2.72	0.71	170	1.20956	62.5	0.261029	0	1	0	1	0	2014-09-14	2014-10-28	44
426	285839	49	1	0	0	0	1	0	1	1	0	1	2	1	0	0	3	139	1.54	0.38	2.87	29.1	29.3	15.4	38.3	105.9	1	0	2	1	1	1.86364	90.2597	0.246753	3.22	1.73	0.32	141	1.86127	81.5029	0.184971	0	0	0	0	0	2014-12-23	2019-01-02	1471
250	291167	40	2	0	0	1	0	0	1	1	0	1	1	0	1	0	2	158	0.87	0.59	6.11	28.3	24.2	9.9	37.5	70.8	1	0	2	1	1	7.02299	181.609	0.678161	2.58	1.46	0.38	166	1.76712	113.699	0.260274	1	1	0	3	2	2015-07-06	2019-09-29	1546
267	294910	38	1	0	0	1	1	0	0	1	0	1	1	0	1	0	2	167	0.76	0.52	6.55	72.2	44.8	19.5	39	70	1	0	2	1	1	8.61842	219.737	0.684211	4.52	1.94	0.39	154	2.3299	79.3814	0.201031	1	0	0	2	2	2015-10-26	2018-08-06	1015
264	294918	55	1	0	1	1	1	1	0	1	1	1	2	1	0	1	1	94	1.68	0.36	3.08	30	24.4	6.7	38.4	121.9	1	0	2	1	1	1.83333	55.9524	0.214286	3.72	2.65	0.44	89	1.40377	33.5849	0.166038	0	0	0	0	0	2015-11-09	2016-06-21	225
518	296673	39	1	0	0	0	1	1	0	1	0	1	1	0	1	0	2	85	1.24	0.29	3.33	38.6	30.6	19.1	38.1	98.5	1	0	2	1	1	2.68548	68.5484	0.233871	1.8	0.9	0.17	62	2	68.8889	0.188889	0	0	0	0	0	2015-12-24	2019-02-19	1153
380	298989	59	1	1	1	0	0	0	0	1	0	1	2	0	0	0	1	86	1.51	0.42	3.4	41.6	33.1	16.9	27.8	313.7	1	0	2	1	1	2.25166	56.9536	0.278146	2.04	1.18	0.39	74	1.72881	62.7119	0.330508	0	1	0	1	0	2016-04-12	2016-10-09	180
590	299964	57	1	0	1	1	1	1	1	1	0	0	1	0	0	0	1	218	4.05	0.54	2.84	29.4	31.2	9.3	47.8	35.4	1	0	2	1	1	0.701235	53.8272	0.133333	3.38	4.92	0.49	192	0.686992	39.0244	0.0995935	0	0	0	0	0	2016-05-03	2016-11-04	185
578	307294	53	1	0	0	1	0	0	1	1	0	1	1	0	0	0	2	156	1.73	0.32	4.78	24.1	22.3	36.7	41.5	29.3	1	0	2	1	1	2.76301	90.1734	0.184971	5.95	2.3	0.42	158	2.58696	68.6957	0.182609	0	0	0	0	0	2016-12-19	2017-01-10	22
350	200114855	61	1	0	1	1	1	0	1	1	0	1	2	0	0	0	1	132	1.53	1.73	7.19	130.9	54.7	25.7	39.7	31.5	1	0	2	1	1	4.69935	86.2745	1.13	6.92	1.95	0.58	164	3.54872	84.1026	0.297436	0	1	0	1	0	2014-08-05	2018-09-03	1490
29	43557	69	1	0	1	1	0	0	0	1	0	1	1	0	1	0	2	51	1.29	0.39	1.32	26.4	52.8	30.8	28.5	19	1	0	2	1	2	1.02326	39.5349	0.302326	1.12	0.77	0.3	49	1.45455	63.6364	0.38961	0	1	0	1	0	2012-07-05	2012-11-08	126
123	236532	61	2	0	1	1	0	0	0	3	0	1	1	0	0	0	3	157	2.49	0.61	2.36	22.6	34.1	19.2	37.2	32.4	1	0	2	1	2	0.947791	63.0522	0.24498	3.52	1.79	0.31	191	1.96648	106.704	0.173184	0	0	0	0	0	2013-11-12	2016-03-29	868
523	254522	72	2	0	0	0	0	0	1	1	0	0	1	0	1	0	1	148	0.99	0.46	3.76	54.8	48.6	11	40.8	37.2	1	0	2	1	2	3.79798	149.495	0.464646	2.57	1.28	0.25	137	2.00781	107.031	0.195312	1	0	0	2	2	2012-02-29	2017-05-08	1895
180	256077	45	1	1	1	1	1	1	0	3	1	1	1	0	0	0	1	101	0.98	0.45	2.99	49.7	63.4	16.3	31.7	95	1	0	2	1	2	3.05102	103.061	0.459184	2.86	1.13	0.29	139	2.53097	123.009	0.256637	1	1	0	3	2	2012-05-31	2013-06-17	382
307	256270	59	1	0	0	0	1	0	1	1	0	0	1	1	1	0	1	85	1.34	0.22	2.04	30.1	37.8	15.7	36.6	156.4	1	0	2	1	2	1.52239	63.4328	0.164179	4.03	2.3	0.26	111	1.75217	48.2609	0.113043	0	0	0	0	0	2012-11-15	2013-04-10	146
385	258467	49	1	0	0	0	1	1	0	1	0	1	1	1	1	0	2	74	0.52	0.3	2.34	60.6	20.7	18.7	35.1	93.9	1	0	2	1	2	4.5	142.308	0.576923	4.29	1.64	0.26	190	2.61585	115.854	0.158537	1	0	0	2	2	2012-07-10	2013-07-22	377
182	258776	49	1	0	0	0	0	1	0	3	1	0	1	0	0	0	3	126	1.87	0.56	3.3	85.7	62.4	12.6	35.8	58.4	1	0	2	1	2	1.76471	67.3797	0.299465	1.18	0.71	0.17	44	1.66197	61.9718	0.239437	0	1	0	1	0	2012-07-20	2015-06-01	1046
32	260586	58	1	0	0	0	0	0	0	2	0	1	1	1	0	0	1	51	0.62	0.28	1.72	39.1	41.5	25.1	34.7	134.5	1	0	2	1	2	2.77419	82.2581	0.451613	3.89	1.12	0.27	92	3.47321	82.1429	0.241071	1	1	0	3	2	2012-09-07	2013-07-04	300
54	263480	64	1	0	0	0	0	0	1	1	0	1	1	0	1	1	2	146	1.23	0.34	1.32	12.8	20.5	10.1	31.2	100.2	1	0	2	1	2	1.07317	118.699	0.276423	1.14	0.49	0.19	52	2.32653	106.122	0.387755	0	1	0	1	0	2013-01-09	2013-06-24	166
398	265161	71	1	1	0	1	0	1	1	1	0	0	1	0	1	0	2	115	1.11	0.19	1.77	26.2	39.2	16.6	29.3	30.4	1	0	2	1	2	1.59459	103.604	0.171171	3.26	1.84	0.22	142	1.77174	77.1739	0.119565	0	0	0	0	0	2013-03-04	2013-10-10	220
428	267837	58	1	0	0	0	1	1	0	1	0	1	1	0	1	1	3	155	1.01	0.31	2.62	51.6	35.8	8.5	37.7	169.1	1	0	2	1	2	2.59406	153.465	0.306931	2.71	1.09	0.35	74	2.48624	67.8899	0.321101	0	1	0	1	0	2013-05-20	2014-05-16	361
23	270791	65	1	1	1	1	0	0	0	1	0	1	1	0	1	1	1	185	1.82	0.8	6.6	46.6	34.8	25.1	34.4	73.6	1	0	2	1	2	3.62637	101.648	0.43956	4.65	3.13	0.56	159	1.48562	50.7987	0.178914	1	0	0	2	2	2013-08-15	2014-02-26	195
369	277525	60	1	0	0	0	1	0	1	1	0	1	2	0	0	0	2	87	2.06	0.51	2.88	36.5	49.4	37.2	34.1	70.8	1	0	2	1	2	1.39806	42.233	0.247573	3.66	3.2	0.42	140	1.14375	43.75	0.13125	0	0	0	0	0	2014-04-02	2015-11-24	601
166	277686	55	1	0	0	0	0	0	0	1	0	1	1	1	0	0	2	80	0.96	0.32	2.65	57.6	45.7	19.8	35.6	22.8	1	0	2	1	2	2.76042	83.3333	0.333333	2.66	1.91	0.23	97	1.39267	50.7853	0.120419	0	0	0	0	0	2014-04-04	2015-03-23	353
249	279030	65	2	0	0	0	0	0	0	1	0	1	1	0	1	0	2	81	0.34	0.43	4.95	61.9	26.4	13.7	34.5	80.3	1	0	2	1	2	14.5588	238.235	1.26	1.89	0.7	0.21	132	2.7	188.571	0.3	0	1	0	1	0	2014-05-23	2016-06-23	762
543	280598	47	1	0	0	0	0	0	0	2	0	1	1	0	1	0	3	54	0.54	0.28	2.48	80.9	91.1	31	35.7	66.7	1	0	2	1	2	4.59259	100	0.518519	6.74	0.58	0.3	47	11.6207	81.0345	0.517241	1	1	1	3	3	2014-07-07	2015-03-19	255
381	282343	51	1	1	0	1	1	1	0	2	1	1	1	1	0	0	3	93	1.7	0.42	3.06	47	24.8	18.2	39.3	47.5	1	0	2	1	2	1.8	54.7059	0.247059	2.15	1.7	0.27	107	1.26471	62.9412	0.158824	0	0	0	0	0	2014-08-27	2016-06-27	670
420	283141	57	1	0	0	1	1	1	0	1	1	1	1	0	1	0	3	66	0.51	0.31	10.11	66.2	43.2	27.1	38.2	117.3	1	0	2	1	2	19.8235	129.412	0.607843	3.94	1.03	0.25	69	3.82524	66.9903	0.242718	1	1	0	3	2	2014-09-17	2016-01-21	491
230	284270	72	2	0	0	0	0	0	0	3	0	1	1	0	0	0	3	139	1.71	0.45	1.92	37.5	43.5	8.6	31.5	35.9	1	0	2	1	2	1.12281	81.2865	0.263158	2.23	2	0.32	203	1.115	101.5	0.16	0	0	0	0	0	2014-11-19	2016-04-15	513
282	285006	52	1	1	1	0	1	1	0	2	1	1	1	0	0	0	3	146	1.47	0.52	2.91	20.2	24.8	22	35.9	131.7	1	0	2	1	2	1.97959	99.3197	0.353741	2.61	1.29	0.58	160	2.02326	124.031	0.449612	0	1	1	1	1	2014-12-22	2016-05-11	506
252	293539	60	1	0	0	0	0	1	0	1	0	1	2	1	1	1	2	94	1.13	0.85	5.71	47.1	26.3	31.3	32.8	87.7	1	0	2	1	2	5.0531	83.1858	0.752212	2.44	1.13	0.38	78	2.15929	69.0265	0.336283	1	1	0	3	2	2015-09-08	2016-12-13	462
190	297781	61	1	1	1	0	1	0	1	1	0	1	2	0	0	0	1	45	1.08	0.36	1.84	43	100.1	43.1	30.9	64.5	1	0	2	1	2	1.7037	41.6667	0.333333	5.03	1.45	0.7	103	3.46897	71.0345	0.482759	0	1	1	1	1	2016-03-17	2017-05-05	414
321	297870	41	1	0	0	0	0	0	1	1	0	1	1	1	0	0	1	154	2.13	0.46	2.76	64.1	46.1	12.2	39.6	35.5	1	0	2	1	2	1.29577	72.3005	0.215962	3.52	2.18	0.38	150	1.61468	68.8073	0.174312	0	0	0	0	0	2016-02-03	2017-06-21	504
475	255478	66	1	0	0	1	0	0	0	1	0	1	1	0	1	0	2	109	1.13	0.35	4.38	64.9	45.1	13.1	37.9	19.1	1	1	3	2		3.87611	96.4602	0.309735	5.28	0.97	0.47	116	5.4433	119.588	0.484536	0	1	1	1	1	2012-04-09	2013-03-18	343
198	265251	67	1	0	0	1	0	0	1	1	0	1	1	0	1	1	2	149	1.08	0.27	3.16	22.1	31.7	28.9	42	51	1	1	3	2		2.92593	137.963	0.25	1.92	0.59	0.11	62	3.25424	105.085	0.186441	0	0	0	0	0	2013-02-17	2014-08-05	534
526	289084	68	1	0	0	0	1	1	0	2	0	1	2	0	0	0	3	100	0.91	0.28	1.34	14.8	21.4	10.3	41.7	29.3	1	1	3	2		1.47253	109.89	0.307692	1.15	0.56	0.17	78	2.05357	139.286	0.303571	0	1	0	1	0	2016-07-12	2018-06-14	702
572	298636	55	1	0	0	0	1	1	0	2	0	1	2	1	0	1	1	84	1	0.35	2.23	53.7	54.4	15.2	30.9	96.6	1	1	3	2		2.23	84	0.35	4.42	1.02	0.59	96	4.33333	94.1176	0.578431	0	1	1	1	1	2016-04-25	2017-09-07	500
133	298645	60	1	1	0	0	1	1	0	2	1	1	1	1	0	0	3	162	2.59	0.5	1.72	86.4	60.9	9.2	40.4	56.8	1	1	3	2		0.664093	62.5483	0.19305	3.06	2.39	0.53	155	1.28033	64.8536	0.221757	0	0	0	0	0	2016-04-18	2016-09-30	165
463	299738	70	1	0	0	0	0	0	0	2	0	0	1	0	1	0	1	78	0.89	0.21	1.18	35.6	49.3	12	37.3	43.2	1	1	3	2		1.32584	87.6404	0.235955	2.32	0.66	0.24	87	3.51515	131.818	0.363636	0	1	0	1	0	2016-04-29	2018-10-15	899
506	140836	43	1	0	0	1	1	1	1	1	0	0	1	0	0	0	2	201	1.78	0.32	3.12	109.5	74.7	22.2	44.6	81.8	1	1	3	2	0	1.75281	112.921	0.179775	2.73	2.11	0.25	150	1.29384	71.09	0.118483	0	0	0	0	0	2015-01-06	2015-12-21	349
191	158954	71	2	0	1	1	0	0	1	1	0	0	1	0	0	0	2	170	2.23	0.3	3.16	19.7	17.1	14.8	39	15.7	1	1	3	2	0	1.41704	76.2332	0.134529	3.29	2.02	0.39	174	1.62871	86.1386	0.193069	0	0	0	0	0	2016-01-19	2018-11-14	1030
9	178704	54	1	0	0	1	0	0	0	1	0	1	1	0	0	0	1	94	0.98	0.37	2.96	15.9	18	23.8	42	30.9	1	1	3	2	0	3.02041	95.9184	0.377551	2.2	0.69	0.26	95	3.18841	137.681	0.376812	0	1	0	1	0	2012-10-15	2013-04-03	170
14	213598	62	1	0	1	0	1	1	0	1	1	1	1	0	0	0	2	83	0.42	0.18	1.84	36.7	31.7	21.7	38.1	210.1	1	1	3	2	0	4.38095	197.619	0.428571	2.7	0.55	0.35	90	4.90909	163.636	0.636364	0	1	1	1	1	2012-04-18	2013-05-17	394
140	230309	49	1	0	0	1	0	0	1	1	0	1	1	0	1	0	3	78	0.72	0.19	2.34	15.8	19.1	18	41.6	19	1	1	3	2	0	3.25	108.333	0.263889	2.85	1.43	0.45	104	1.99301	72.7273	0.314685	0	1	0	1	0	2014-03-25	2016-07-11	839
115	232890	53	2	0	0	1	0	0	1	1	0	0	1	0	0	0	3	152	1.12	0.43	4.69	13.2	19	10.3	41.3	19.1	1	1	3	2	0	4.1875	135.714	0.383929	7.12	0.86	0.49	277	8.27907	322.093	0.569767	0	1	1	1	1	2013-09-12	2015-10-15	763
483	236344	55	1	0	0	1	0	1	1	1	1	1	1	1	0	0	1	61	0.56	0.38	2.07	27.9	27	15.7	36.8	45.9	1	1	3	2	0	3.69643	108.929	0.678571	4.07	0.86	0.37	117	4.73256	136.047	0.430233	1	1	0	3	2	2012-01-09	2018-04-18	2291
118	236706	49	1	0	1	1	0	0	1	1	0	1	2	1	0	0	2	50	0.56	0.2	1.88	38.3	26	23.7	42.9	74.2	1	1	3	2	0	3.35714	89.2857	0.357143	3.23	0.46	0.22	27	7.02174	58.6957	0.478261	0	1	1	1	1	2015-06-15	2016-02-03	233
299	238970	68	1	0	0	1	1	0	0	1	0	1	1	0	0	0	1	47	0.51	0.18	2.54	83.2	46.2	22.6	33	41.9	1	1	3	2	0	4.98039	92.1569	0.352941	1.75	1.19	0.2	56	1.47059	47.0588	0.168067	0	0	0	0	0	2016-03-04	2018-12-01	1002
111	242584	68	1	0	0	0	1	1	0	1	0	1	1	0	0	0	3	103	2.12	0.47	2.58	18.8	28.8	15.8	33.7	17.1	1	1	3	2	0	1.21698	48.5849	0.221698	2.1	1.93	0.49	93	1.08808	48.1865	0.253886	0	1	0	1	0	2014-07-01	2014-09-10	71
441	250839	51	1	1	0	1	1	1	1	1	1	1	1	0	0	0	1	121	1.21	0.4	3.3	31.2	28.3	9.7	45.4	127.4	1	1	3	2	0	2.72727	100	0.330579	3.3	1.87	0.26	134	1.76471	71.6578	0.139037	0	0	0	0	0	2013-07-05	2013-10-22	109
508	253272	63	1	0	0	1	1	0	0	1	0	1	1	1	0	1	1	125	0.47	0.31	2.2	18.9	28.2	28.8	33.6	36.3	1	1	3	2	0	4.68085	265.957	0.659574	1.22	0.75	0.25	65	1.62667	86.6667	0.333333	1	1	0	3	2	2012-01-17	2016-11-14	1763
446	253351	53	1	0	0	1	0	1	1	1	0	0	1	0	0	0	1	93	1.62	0.21	2.77	19	22.2	8.3	36.7	49.1	1	1	3	2	0	1.70988	57.4074	0.12963	2.12	1.55	0.14	96	1.36774	61.9355	0.0903226	0	0	0	0	0	2012-01-18	2014-04-10	813
5	254027	56	1	0	0	1	0	0	0	1	0	1	1	1	0	0	1	72	0.42	0.21	1.4	27.7	36.4	20.9	33.1	66.7	1	1	3	2	0	3.33333	171.429	0.5	1.98	0.66	0.34	80	3	121.212	0.515152	1	1	1	3	3	2012-02-17	2012-10-23	249
305	254164	49	1	0	0	1	0	1	1	1	1	1	2	0	1	0	1	63	0.19	0.08	4.75	79.1	94.1	35.9	26.8	223.1	1	1	3	2	0	25	331.579	0.421053	2.16	1.78	0.41	80	1.21348	44.9438	0.230337	0	0	0	0	0	2014-07-14	2015-04-17	277
93	254505	57	1	0	0	0	1	1	0	1	0	1	1	0	0	0	1	77	0.4	0.53	2.02	54.2	33.4	13.7	35.7	104.1	1	1	3	2	0	5.05	192.5	1.325	3.52	1.64	0.43	91	2.14634	55.4878	0.262195	1	1	0	3	2	2015-01-08	2016-02-13	401
223	255482	50	1	0	0	1	1	1	0	1	0	1	1	1	0	0	1	70	0.55	0.21	1.21	14.5	18.3	30.3	35.3	17.8	1	1	3	2	0	2.2	127.273	0.381818	2.78	1.72	0.52	137	1.61628	79.6512	0.302326	0	1	0	1	0	2012-11-22	2014-04-15	509
92	255909	51	1	0	0	0	1	1	1	1	0	1	2	1	1	1	2	215	1.53	1.2	7.37	58.9	51.5	11.4	33.1	189.4	1	1	3	2	0	4.81699	140.523	0.784314	2.84	2.19	0.53	193	1.2968	88.1279	0.242009	1	1	0	3	2	2012-08-21	2012-12-26	127
13	257790	41	1	0	0	0	1	0	1	1	0	1	1	0	1	0	2	315	1.11	0.5	2.24	36.6	45.6	10.8	35.9	155.5	1	1	3	2	0	2.01802	283.784	0.45045	5.19	0.86	0.97	265	6.03488	308.14	1.12791	1	1	1	3	3	2012-06-21	2013-11-04	501
278	258381	57	1	0	1	1	1	1	1	1	1	1	2	1	0	0	1	112	3.46	0.59	2.16	22.8	27.8	14.6	33.7	117.5	1	1	3	2	0	0.624277	32.3699	0.17052	2.53	1.27	0.42	57	1.99213	44.8819	0.330709	0	1	0	1	0	2012-08-01	2013-06-27	330
327	259233	40	1	0	0	1	1	0	1	1	0	1	1	1	1	1	2	134	0.79	0.95	6.71	17.3	37.9	38.6	29	44.4	1	1	3	2	0	8.49367	169.62	1.20253	2.29	0.68	0.34	73	3.36765	107.353	0.5	1	1	1	3	3	2012-08-07	2014-02-10	552
348	261689	62	1	1	0	1	0	0	1	1	0	1	1	1	0	0	1	128	0.73	0.39	3.87	29.4	24.4	22.5	35.7	39.8	1	1	3	2	0	5.30137	175.342	0.534247	3.82	1.23	0.23	75	3.10569	60.9756	0.186992	1	0	0	2	2	2012-10-10	2015-03-31	902
136	261702	62	1	0	0	1	1	0	1	1	0	1	1	0	1	0	1	91	1.27	0.34	1.76	14	22.5	9.7	39.3	44	1	1	3	2	0	1.38583	71.6535	0.267717	1.6	1.03	0.24	91	1.5534	88.3495	0.23301	0	0	0	0	0	2012-12-25	2015-02-10	777
22	262011	59	1	1	0	1	0	1	1	1	1	1	1	0	1	0	1	52	0.82	0.29	1.21	14.8	23.4	21.5	34.8	72.4	1	1	3	2	0	1.47561	63.4146	0.353659	2.86	1	0.45	61	2.86	61	0.45	0	1	1	1	1	2012-11-05	2013-05-03	179
55	262512	64	1	1	0	1	0	1	1	1	0	0	1	0	1	1	1	127	1.38	0.43	3.55	112.2	54.5	15.4	37.9	38.9	1	1	3	2	0	2.57246	92.029	0.311594	1.84	1.51	0.23	122	1.21854	80.7947	0.152318	0	0	0	0	0	2012-11-05	2013-08-28	296
484	266476	61	1	0	0	1	0	0	0	1	0	1	1	0	1	0	2	107	1.33	0.37	4.19	39.6	18.1	7.9	39.3	84.1	1	1	3	2	0	3.15038	80.4511	0.278195	2.97	1.13	0.37	161	2.62832	142.478	0.327434	0	1	0	1	0	2013-04-23	2013-07-26	94
221	268435	54	1	0	0	1	0	0	1	1	0	1	1	0	0	0	1	52	0.77	0.68	7.64	124.8	61.2	51.6	43.1	89.7	1	1	3	2	0	9.92208	67.5325	0.883117	7.29	0.52	0.23	90	14.0192	173.077	0.442308	1	1	1	3	3	2013-08-26	2014-01-06	133
50	268452	46	1	0	0	1	0	1	0	1	0	1	1	1	0	0	3	67	0.79	0.2	1.85	28.9	21.7	16.2	41.3	73.1	1	1	3	2	0	2.34177	84.8101	0.253165	2.28	0.71	0.16	52	3.21127	73.2394	0.225352	0	0	0	0	0	2013-06-09	2014-08-27	444
547	268858	64	2	0	0	0	0	0	1	1	0	1	1	1	0	0	3	77	1.14	0.6	3.08	37.7	28.5	22.9	40.7	44.1	1	1	3	2	0	2.70175	67.5439	0.526316	1.75	0.97	0.3	71	1.80412	73.1959	0.309278	1	1	0	3	2	2014-04-22	2015-07-08	442
217	268865	47	1	0	0	1	0	0	0	1	0	1	2	1	1	1	2	70	0.55	0.12	1.31	28.6	35.9	14.6	22.4	25.6	1	1	3	2	0	2.38182	127.273	0.218182	1.58	0.59	0.16	58	2.67797	98.3051	0.271186	0	1	0	1	0	2013-05-31	2019-03-11	2110
48	268998	53	1	1	0	0	1	1	0	1	1	1	1	1	1	1	1	147	2.03	0.32	2.33	54.6	35.9	7.3	38.4	39.2	1	1	3	2	0	1.14778	72.4138	0.157635	2.26	1.58	0.45	136	1.43038	86.0759	0.28481	0	1	0	1	0	2013-07-23	2014-05-12	293
567	268999	51	1	1	1	1	1	1	1	1	0	1	1	0	0	0	1	56	0.83	0.77	2.51	80.4	68.9	19.7	34.8	102.5	1	1	3	2	0	3.0241	67.4699	0.927711	1.99	1.09	0.36	52	1.82569	47.7064	0.330275	1	1	0	3	2	2013-06-17	2014-05-16	333
620	269856	51	1	0	1	1	0	0	0	1	0	1	2	1	0	1	2	58	0.58	0.21	1.39	10.8	17.9	26.2	28.7	37.2	1	1	3	2	0	2.39655	100	0.362069	1.97	0.63	0.2	37	3.12698	58.7302	0.31746	0	1	0	1	0	2014-05-14	2015-01-04	235
281	270653	65	1	0	1	0	1	1	1	1	1	1	2	1	0	0	1	59	0.71	0.54	6.11	21.8	20.5	40.4	37.2	63.3	1	1	3	2	0	8.60563	83.0986	0.760563	4.17	0.99	0.32	78	4.21212	78.7879	0.323232	1	1	0	3	2	2015-07-02	2016-06-05	339
605	271251	55	1	1	0	0	1	0	0	1	0	1	1	0	0	0	1	137	1.29	0.23	4.88	24.8	146.5	25.3	36.9	162.7	1	1	3	2	0	3.78295	106.202	0.178295	3.16	3.93	0.6	127	0.804071	32.3155	0.152672	0	0	0	0	0	2013-08-22	2015-09-14	753
117	272181	63	1	0	0	1	1	1	1	1	0	1	1	1	0	0	1	131	0.39	0.27	8.03	21.7	23	11.3	42.3	90.6	1	1	3	2	0	20.5897	335.897	0.692308	3.71	2.09	0.38	113	1.77512	54.067	0.181818	1	0	0	2	2	2013-09-18	2015-01-15	484
479	273881	52	1	1	1	1	0	1	1	2	0	1	1	1	0	1	2	117	1.29	0.66	3.9	24.1	35.5	11.8	35.9	356.5	1	1	3	2	0	3.02326	90.6977	0.511628	3.54	1.15	0.33	126	3.07826	109.565	0.286957	1	1	0	3	2	2013-11-22	2017-04-12	1237
99	274211	62	2	0	0	1	0	0	0	1	0	1	2	1	0	0	3	103	0.71	0.19	1.23	14.2	32	15.6	29.2	87.7	1	1	3	2	0	1.73239	145.07	0.267606	0.66	0.46	0.09	31	1.43478	67.3913	0.195652	0	0	0	0	0	2015-03-03	2015-07-03	122
	274471	55	1	0	1	0	1	1	0	1	1	1	2	0	1	0	1	40	1.37	0.44	1.99	35	49	45.2	28.9	63	1	1	3	2	0	1.45255	29.1971	0.321168	0.94	1.57	0.32	54	0.598726	34.3949	0.203822	0	0	0	0	0	2015-04-08	2016-09-19	530
104	274717	75	1	1	0	1	1	0	0	1	0	1	1	1	1	1	2	132	0.84	0.5	2.78	32.8	35.7	17.1	41.4	44.9	1	1	3	2	0	3.30952	157.143	0.595238	5.67	0.67	1.06	69	8.46269	102.985	1.58209	1	1	1	3	3	2014-12-29	2015-04-24	116
61	274964	46	1	0	0	1	0	0	1	1	0	1	1	0	0	0	3	152	1.2	0.4	7.75	95.1	74.6	14.9	44.7	42.2	1	1	3	2	0	6.45833	126.667	0.333333	2.14	1.53	0.19	125	1.39869	81.6993	0.124183	0	0	0	0	0	2013-12-24	2014-06-24	182
269	276904	43	1	1	0	1	0	0	0	1	0	1	1	1	0	0	2	147	1.14	0.48	2.75	43.8	20.7	9.1	39.9	123.9	1	1	3	2	0	2.41228	128.947	0.421053	3.45	1.29	0.49	134	2.67442	103.876	0.379845	0	1	0	1	0	2014-03-12	2017-09-21	1289
193	277456	49	1	0	0	1	0	0	0	1	0	1	1	0	0	0	3	211	1.05	0.27	1.84	48.5	32.1	13.1	45.4	60.9	1	1	3	2	0	1.75238	200.952	0.257143	2.73	1.69	0.45	159	1.61538	94.0828	0.266272	0	1	0	1	0	2014-04-09	2015-12-03	603
68	280392	62	1	0	1	1	0	1	1	1	0	1	2	0	0	1	1	79	0.49	0.12	0.83	45.3	51.4	18	33.6	381.7	1	1	3	2	0	1.69388	161.224	0.244898	1.14	0.38	0.16	41	3	107.895	0.421053	0	1	0	1	0	2014-08-05	2015-01-19	167
404	280424	62	2	1	0	0	0	0	1	1	0	0	1	0	0	0	1	275	2.39	0.59	9.04	27.1	16.1	11.3	38.8	27.8	1	1	3	2	0	3.78243	115.063	0.246862	5.15	2.52	0.37	240	2.04365	95.2381	0.146825	0	0	0	0	0	2014-07-07	2020-06-10	2165
120	281151	55	1	0	1	0	1	0	0	1	0	1	1	0	1	0	2	261	2.31	1.18	7.16	82.2	55	30.4	38.9	70.6	1	1	3	2	0	3.09957	112.987	0.510823	4.33	2.99	0.54	215	1.44816	71.9064	0.180602	1	0	0	2	2	2014-07-18	2015-06-24	341
511	284138	69	1	0	0	0	0	0	0	3	0	1	2	0	0	1	2	105	1.2	0.46	12.11	46.3	58.3	39.3	35.3	43.9	1	1	3	2	0	10.0917	87.5	0.383333	2.92	3.01	0.82	107	0.9701	35.5482	0.272425	0	1	0	1	0	2014-10-22	2015-10-20	363
85	284271	57	1	0	0	1	1	1	0	1	1	1	1	1	1	1	1	67	1.21	0.23	1	17.4	56.1	25.2	33.8	290.4	1	1	3	2	0	0.826446	55.3719	0.190083	1.66	1.05	0.32	52	1.58095	49.5238	0.304762	0	1	0	1	0	2014-12-02	2015-03-24	112
587	285225	50	1	0	0	1	0	0	1	1	0	1	2	0	0	0	1	57	0.72	0.3	1.46	41.3	35.2	31.4	31	103.3	1	1	3	2	0	2.02778	79.1667	0.416667	1.96	0.5	0.19	63	3.92	126	0.38	0	1	0	1	0	2015-11-16	2016-09-26	315
131	287057	39	1	0	0	0	1	1	1	1	1	0	1	1	0	0	3	171	2.36	0.46	3.69	62.7	50.9	11.3	38.7	47.6	1	1	3	2	0	1.56356	72.4576	0.194915	3.38	2.26	0.33	191	1.49558	84.5133	0.146018	0	0	0	0	0	2015-01-30	2017-08-01	914
355	287532	60	1	0	0	0	1	0	0	1	0	1	1	1	0	0	1	73	0.49	0.46	5.73	61.3	30.8	8.7	40	102.5	1	1	3	2	0	11.6939	148.98	0.938776	2.43	1.23	0.36	75	1.97561	60.9756	0.292683	1	1	0	3	2	2015-02-11	2016-03-30	413
128	287643	58	1	0	0	0	0	0	0	1	0	1	2	1	0	1	1	77	0.91	0.46	2.56	27.1	38.3	24.5	28.9	36.2	1	1	3	2	0	2.81319	84.6154	0.505495	4.07	1.11	0.64	88	3.66667	79.2793	0.576577	1	1	1	3	3	2015-02-26	2016-03-28	396
112	289490	47	1	0	0	0	1	1	1	1	1	1	2	1	0	0	1	47	0.42	0.16	0.94	25.3	29.3	14.1	32.9	43.8	1	1	3	2	0	2.2381	111.905	0.380952	1.03	0.45	0.16	51	2.28889	113.333	0.355556	0	1	0	1	0	2015-07-13	2017-03-08	604
251	289777	50	1	0	0	0	1	0	0	1	0	1	2	0	0	0	1	194	1.31	0.63	7.08	25.3	17.7	28.9	41.9	84.5	1	1	3	2	0	5.40458	148.092	0.480916	3.54	1.58	0.32	135	2.24051	85.443	0.202532	1	0	0	2	2	2015-05-12	2015-09-11	122
386	290695	70	1	0	0	0	1	1	0	1	0	0	1	1	1	1	2	185	1.5	1.13	8.06	71.4	29.6	32.6	33.8	132.7	1	1	3	2	0	5.37333	123.333	0.753333	4.22	2.08	0.5	151	2.02885	72.5962	0.240385	1	1	0	3	2	2015-06-02	2019-07-30	1519
582	291307	61	2	0	0	1	0	0	1	1	0	1	1	0	0	0	1	156	1.81	0.52	5.32	56.7	27.2	10	39.2	57.6	1	1	3	2	0	2.93923	86.1878	0.287293	6.45	1.75	0.41	210	3.68571	120	0.234286	0	0	0	0	0	2016-10-20	2017-05-31	223
89	291708	56	1	1	1	1	1	0	1	1	0	1	1	1	0	0	3	117	1.96	0.36	3.33	72.2	66.4	9.1	36.9	75.3	1	1	3	2	0	1.69898	59.6939	0.183673	3.05	1.81	0.33	98	1.68508	54.1436	0.18232	0	0	0	0	0	2015-07-29	2016-02-23	209
596	291932	43	1	0	0	1	1	0	0	1	0	1	2	1	1	1	2	56	0.82	0.19	1.38	25.8	28.9	37.9	37.1	72	1	1	3	2	0	1.68293	68.2927	0.231707	2.49	1.03	0.28	36	2.41748	34.9515	0.271845	0	1	0	1	0	2015-07-14	2017-04-11	637
203	294997	55	1	0	0	0	0	0	0	1	0	1	1	0	1	0	2	171	1.34	1.05	7.3	71	52.8	33.1	40.7	81.5	1	1	3	2	0	5.44776	127.612	0.783582	3.14	1.62	0.39	167	1.93827	103.086	0.240741	1	1	0	3	2	2015-10-23	2017-07-11	627
392	296778	59	1	0	0	1	1	1	0	1	1	1	2	1	0	0	1	78	0.77	0.46	3.53	30.6	62.5	18.2	34.4	82.9	1	1	3	2	0	4.58442	101.299	0.597403	3.61	0.71	0.4	63	5.08451	88.7324	0.56338	1	1	1	3	3	2016-04-27	2016-11-22	209
500	297449	60	1	1	0	1	0	0	1	1	0	1	1	1	0	0	3	85	0.5	0.45	3	20.8	18.2	18.6	39.4	65.4	1	1	3	2	0	6	170	0.9	3.16	0.95	0.33	94	3.32632	98.9474	0.347368	1	1	0	3	2	2016-01-28	2017-03-08	405
617	298612	39	1	1	0	1	0	0	1	1	0	1	1	0	1	0	1	131	1.31	0.51	5.89	31	28.9	12.6	34.6	42.9	1	1	3	2	0	4.49618	100	0.389313	5.58	1.31	0.44	113	4.25954	86.2595	0.335878	0	1	0	1	0	2016-03-07	2018-02-08	703
234	298993	58	2	0	0	1	0	0	1	1	0	1	2	1	0	1	3	132	1.06	0.26	2.39	42.7	49.8	10	39.5	52.6	1	1	3	2	0	2.25472	124.528	0.245283	2.38	0.94	0.33	95	2.53191	101.064	0.351064	0	1	0	1	0	2016-03-26	2016-12-26	275
181	299572	59	1	0	0	1	1	1	0	1	1	1	1	1	1	0	2	142	1.18	0.33	2.24	24.3	26.2	21.8	40.4	22.2	1	1	3	2	0	1.89831	120.339	0.279661	3.81	0.94	0.21	149	4.05319	158.511	0.223404	0	0	0	0	0	2016-05-20	2017-05-27	372
173	299744	59	1	1	1	1	0	0	1	2	0	1	2	1	0	1	2	62	0.65	0.21	1.71	20.5	22.7	24.2	36.6	30.8	1	1	3	2	0	2.63077	95.3846	0.323077	2.78	0.6	0.51	52	4.63333	86.6667	0.85	0	1	1	1	1	2016-05-27	2017-08-14	444
611	301029	62	2	1	0	1	0	0	0	1	0	1	2	0	1	1	1	95	0.83	0.26	2.33	17.9	33.6	21.7	31	84	1	1	3	2	0	2.80723	114.458	0.313253	2.62	0.72	0.37	97	3.63889	134.722	0.513889	0	1	1	1	1	2016-06-21	2016-10-21	122
601	303230	49	2	0	0	1	0	0	1	1	0	0	1	0	0	0	1	123	0.82	0.4	1.92	24.1	24.2	12.2	39.1	24.6	1	1	3	2	0	2.34146	150	0.487805	1.88	0.91	0.16	88	2.06593	96.7033	0.175824	1	0	0	2	2	2016-08-16	2017-04-18	245
19	306494	60	2	0	0	1	0	0	0	2	0	0	1	0	0	0	1	199	0.49	0.4	2.54	19	42	27.7	30.9	11.2	1	1	3	2	0	5.18367	406.122	0.816327	2.03	1.24	0.27	242	1.6371	195.161	0.217742	1	0	0	2	2	2016-11-21	2018-11-02	711
67	88830	61	1	0	0	0	0	0	0	1	0	1	2	0	0	0	3	102	1.32	0.5	1.58	27.1	36.8	25.6	31.4	56.5	1	1	3	2	1	1.19697	77.2727	0.378788	2.47	1.63	0.43	132	1.51534	80.9816	0.263804	0	1	0	1	0	2015-01-27	2015-05-04	97
527	159871	66	2	0	0	1	0	0	1	1	0	1	1	0	0	0	2	87	0.81	0.18	3.16	14.5	31	17.3	43.2	30	1	1	3	2	1	3.90123	107.407	0.222222	7.24	0.61	0.01	124	11.8689	203.279	0.0163934	0	0	0	0	0	2013-06-05	2015-07-31	786
384	208619	31	1	0	0	1	1	0	1	1	0	1	1	0	0	0	1	72	1.18	0.23	2.13	44.6	25.3	8	43.2	72.4	1	1	3	2	1	1.80508	61.0169	0.194915	1.84	1.53	0.17	69	1.20261	45.098	0.111111	0	0	0	0	0	2013-08-22	2014-03-21	211
546	227503	57	2	1	1	1	0	0	1	1	0	1	2	0	1	0	1	66	0.81	0.39	2.48	39.9	38.1	21.1	33.3	76.2	1	1	3	2	1	3.06173	81.4815	0.481481	2.37	1.03	0.21	44	2.30097	42.7184	0.203883	1	0	0	2	2	2014-07-21	2015-04-15	268
36	249638	55	1	0	0	1	1	1	1	1	0	1	1	1	0	0	1	148	1.51	0.36	2.01	42.5	65.4	12	36.6	41.9	1	1	3	2	1	1.33113	98.0132	0.238411	2.42	1.4	0.26	132	1.72857	94.2857	0.185714	0	0	0	0	0	2012-06-29	2013-04-23	298
52	253024	59	1	0	0	0	0	0	1	1	0	0	1	1	0	0	1	95	1.27	0.56	3.62	60.2	41.4	16.3	37	51.3	1	1	3	2	1	2.85039	74.8031	0.440945	2.16	1.26	0.23	97	1.71429	76.9841	0.18254	1	0	0	2	2	2012-01-13	2012-11-29	321
122	256690	41	1	0	0	0	1	0	1	1	0	1	2	1	1	0	1	60	1.41	0.33	1.33	63.4	110.3	52.9	30.7	78.1	1	1	3	2	1	0.943262	42.5532	0.234043	1.97	1	0.16	59	1.97	59	0.16	0	0	0	0	0	2012-06-25	2013-04-10	289
4	257857	56	1	1	0	0	0	0	0	1	0	0	1	1	1	1	1	158	1.07	0.57	8.56	35.3	19.8	30.1	39.7	83.8	1	1	3	2	1	8	147.664	0.53271	4.54	0.95	0.6	79	4.77895	83.1579	0.631579	1	1	1	3	3	2012-06-18	2013-01-09	205
8	259070	52	1	0	0	0	0	0	0	1	0	1	1	0	1	0	1	83	0.99	0.39	2.07	41.3	41.6	11.8	32.6	34	1	1	3	2	1	2.09091	83.8384	0.393939	1.09	0.83	0.23	71	1.31325	85.5422	0.277108	0	1	0	1	0	2012-07-23	2012-12-25	155
624	262055	49	1	0	1	0	1	1	1	1	1	1	1	1	0	0	1	115	1.09	0.4	4.07	22.5	16.8	20.6	40.6	25	1	1	3	2	1	3.73394	105.505	0.366972	4.01	1.47	0.35	142	2.72789	96.5986	0.238095	0	1	0	1	0	2012-10-24	2015-11-16	1118
368	262262	47	1	1	0	0	0	0	0	1	0	1	1	1	0	0	1	121	0.98	0.28	2.08	26	37.3	11.2	38.9	71.1	1	1	3	2	1	2.12245	123.469	0.285714	1.04	0.63	0.18	45	1.65079	71.4286	0.285714	0	1	0	1	0	2012-12-27	2014-02-13	413
45	263948	58	1	0	0	0	1	1	1	1	1	1	1	1	1	0	2	113	1.43	0.59	2.35	119.4	75	17.3	39	113.3	1	1	3	2	1	1.64336	79.021	0.412587	1.8	1.36	0.32	93	1.32353	68.3824	0.235294	0	1	0	1	0	2013-01-31	2013-03-07	35
524	264315	56	1	0	0	0	0	0	0	1	0	1	1	0	1	0	2	96	1.2	0.78	4.45	26.1	29.4	23.8	35.2	147.4	1	1	3	2	1	3.70833	80	0.65	1.84	1.18	0.51	87	1.55932	73.7288	0.432203	1	1	0	3	2	2012-12-28	2013-03-29	91
495	266620	73	2	0	0	0	0	0	1	1	0	1	1	0	1	0	1	208	1.44	0.62	3.09	79.7	97.5	6.9	35.8	131	1	1	3	2	1	2.14583	144.444	0.430556	2.58	2.11	0.37	125	1.22275	59.2417	0.175355	0	0	0	0	0	2013-04-11	2014-01-13	277
372	266626	51	1	0	0	1	1	1	0	1	1	1	1	0	0	0	3	126	1.16	0.23	2.2	46	33	8.8	38.3	29.1	1	1	3	2	1	1.89655	108.621	0.198276	1.86	1.02	0.15	147	1.82353	144.118	0.147059	0	0	0	0	0	2013-04-12	2017-03-24	1442
34	267490	58	2	0	0	0	0	0	1	1	0	1	2	0	1	0	2	82	0.78	0.66	3.08	115.5	126.6	21.8	33.6	115.9	1	1	3	2	1	3.94872	105.128	0.846154	2.21	1.37	0.3	125	1.61314	91.2409	0.218978	1	0	0	2	2	2013-04-27	2014-07-01	430
176	268348	74	1	0	0	0	0	0	0	3	0	1	1	1	0	1	2	111	0.48	0.54	4.52	94.7	51.7	36.2	38.2	156.8	1	1	3	2	1	9.41667	231.25	1.125	2.67	1	0.24	102	2.67	102	0.24	1	1	0	3	2	2013-05-28	2014-01-16	233
24	269137	62	1	0	1	0	1	1	0	3	1	1	2	1	0	0	1	61	1.28	0.11	1.07	74	71.2	40	36.1	70.9	1	1	3	2	1	0.835938	47.6562	0.09	2.64	1.8	0.23	50	1.46667	27.7778	0.127778	0	0	0	0	0	2013-06-27	2014-03-31	277
331	270285	64	1	0	0	1	1	0	0	1	0	1	1	0	0	0	1	188	1.69	0.44	2.41	13.6	19.7	8.4	34.3	17.6	1	1	3	2	1	1.42604	111.243	0.260355	2.79	2.03	0.49	175	1.37438	86.2069	0.241379	0	1	0	1	0	2013-08-01	2016-12-28	1245
27	270473	73	1	0	0	1	1	0	0	1	0	1	1	0	1	1	2	239	0.95	0.51	2.99	72.4	39.5	8.2	32.3	110	1	1	3	2	1	3.14737	251.579	0.536842	4.11	1.35	0.5	317	3.04444	234.815	0.37037	1	1	0	3	2	2013-08-12	2014-01-07	148
316	274130	51	1	0	0	0	1	0	1	1	0	1	2	0	1	1	1	278	1.75	0.53	6.97	49.8	81.9	16.8	34.6	111.6	1	1	3	2	1	3.98286	158.857	0.302857	3.25	1.72	0.26	130	1.88953	75.5814	0.151163	0	0	0	0	0	2013-11-28	2015-11-11	713
271	274644	56	2	1	1	0	0	0	1	1	0	1	1	0	0	0	3	83	1.47	0.19	1.75	33.2	32	9.1	35.7	90.6	1	1	3	2	1	1.19048	56.4626	0.129252	2.8	1.41	0.3	97	1.98582	68.7943	0.212766	0	0	0	0	0	2014-01-02	2016-03-04	792
94	275410	51	1	0	0	0	1	1	1	1	0	1	1	0	0	1	1	142	1.67	0.29	3.35	35.7	34.5	6	44	70.7	1	1	3	2	1	2.00599	85.0299	0.173653	3.81	1.14	0.32	138	3.34211	121.053	0.280702	0	1	0	1	0	2014-01-26	2015-08-27	578
42	278140	57	1	1	0	0	0	0	1	1	0	1	2	0	1	0	2	209	1.01	0.32	3.01	37.8	33.9	39.6	29.9	133	1	1	3	2	1	2.9802	206.931	0.316832	2.79	0.63	0.22	147	4.42857	233.333	0.349206	0	1	0	1	0	2014-04-24	2014-09-01	130
162	280018	63	1	0	0	0	1	1	0	1	0	1	1	1	0	1	2	166	1.44	0.36	2.79	28.3	24.9	9.6	41.5	185.2	1	1	3	2	1	1.9375	115.278	0.25	4.59	1.14	0.44	181	4.02632	158.772	0.385965	0	1	0	1	0	2014-08-20	2015-03-19	211
80	281485	49	1	0	0	0	0	0	0	1	0	1	1	1	1	1	2	182	1.4	0.54	5.32	85.1	30.2	5.7	39.5	147.2	1	1	3	2	1	3.8	130	0.385714	4.37	2.76	0.35	191	1.58333	69.2029	0.126812	0	0	0	0	0	2014-08-05	2014-11-20	107
390	281747	49	1	0	0	1	1	1	0	1	0	0	1	1	0	0	1	114	1.46	0.38	2.99	45.2	18	17.7	38.1	64	1	1	3	2	1	2.04795	78.0822	0.260274	6.36	1.33	0.43	147	4.78195	110.526	0.323308	0	1	0	1	0	2014-09-09	2016-09-23	745
74	281784	52	1	0	1	1	1	1	0	1	1	1	1	0	0	0	2	195	1.66	1.16	4.5	52.9	21	13.1	38	63.4	1	1	3	2	1	2.71084	117.47	0.698795	3.2	1.32	0.67	175	2.42424	132.576	0.507576	1	1	1	3	3	2014-08-14	2014-09-22	39
119	282773	67	1	0	0	1	1	1	1	1	0	1	1	1	0	0	1	93	0.71	0.36	6.56	19.5	30.6	15.2	34.4	39.4	1	1	3	2	1	9.23944	130.986	0.507042	1.5	1.15	0.18	81	1.30435	70.4348	0.156522	1	0	0	2	2	2014-09-12	2014-10-29	47
618	283664	54	2	0	0	1	0	0	1	1	0	1	1	1	0	0	2	56	1.48	0.24	3.59	64.3	57.6	19.3	34.1	40	1	1	3	2	1	2.42568	37.8378	0.162162	2.14	1.92	0.28	88	1.11458	45.8333	0.145833	0	0	0	0	0	2014-10-08	2016-10-13	736
73	286110	40	1	0	0	0	0	1	1	1	0	1	1	0	0	0	1	72	0.65	0.19	3	76.5	44.6	27.1	41.4	201.9	1	1	3	2	1	4.61538	110.769	0.292308	2	1.49	0.32	61	1.34228	40.9396	0.214765	0	0	0	0	0	2014-12-29	2015-08-26	240
202	290775	44	1	0	0	1	0	0	1	1	0	1	1	0	0	0	2	53	0.89	0.71	2.79	160.7	60.6	17.8	34.5	209	1	1	3	2	1	3.13483	59.5506	0.797753	3.5	0.62	0.72	49	5.64516	79.0323	1.16129	1	1	1	3	3	2015-06-10	2015-12-21	194
135	291335	51	1	0	0	0	1	0	1	1	0	1	2	0	1	0	2	57	0.71	0.38	4.43	69.2	58.4	17.5	30.5	85.1	1	1	3	2	1	6.23944	80.2817	0.535211	1.61	0.58	0.21	53	2.77586	91.3793	0.362069	1	1	0	3	2	2015-07-17	2017-05-03	656
593	296137	61	1	0	0	0	0	0	0	1	0	1	1	1	0	0	2	160	2.03	0.78	2.44	38.4	41.3	14	34.1	91.3	1	1	3	2	1	1.20197	78.8177	0.384236	3.23	2.8	0.65	0.17	1.15357	0.0607143	0.232143	0	0	0	0	0	2015-12-08	2017-03-09	457
374	297942	73	1	1	1	1	0	1	1	1	0	1	1	0	1	0	3	105	1.6	0.25	3.06	18.8	16.1	7	36.3	35.4	1	1	3	2	1	1.9125	65.625	0.15625	6.81	0.7	0.46	63	9.72857	90	0.657143	0	1	1	1	1	2016-02-25	2018-10-31	979
502	297981	58	1	0	0	0	0	0	0	1	0	1	1	1	0	0	3	84	0.99	0.36	2.38	39	37.6	14.1	40.5	194.4	1	1	3	2	1	2.40404	84.8485	0.363636	2.63	1.17	0.29	84	2.24786	71.7949	0.247863	0	1	0	1	0	2016-03-29	2018-03-20	721
583	298290	38	1	1	1	1	0	1	0	1	1	1	2	1	0	0	3	132	1.21	0.41	1.78	25.7	44.6	14	33.4	277.7	1	1	3	2	1	1.47107	109.091	0.338843	2.31	1.09	0.37	133	2.11927	122.018	0.33945	0	1	0	1	0	2016-04-21	2016-11-15	208
200	304556	69	1	1	0	1	1	0	1	1	0	1	2	0	1	0	1	144	1.45	0.42	2.57	29.5	101.7	13	27.4	274.9	1	1	3	2	1	1.77241	99.3103	0.289655	1.93	2.11	0.42	93	0.914692	44.0758	0.199052	0	0	0	0	0	2016-10-13	2017-02-27	137
357	200140620	54	1	0	0	0	0	0	0	3	0	1	2	0	0	0	1	54	0.47	0.18	0.85	12.1	15.5	28.2	31	23.1	1	1	3	2	1	1.80851	114.894	0.382979	1.49	0.41	0.2	32	3.63415	78.0488	0.487805	0	1	1	1	1	2012-05-29	2019-06-18	2576
96		50	1	0	0	0	1	1	0	1	0	1	2	0	1	0	3	48	0.67	0.16	1.18	21.1	72.7	48.3	32.5	107.1	1	1	3	2	2	1.76119	71.6418	0.238806	1.58	0.86	0.23	45	1.83721	52.3256	0.267442	0	1	0	1	0	2014-02-18	2014-09-25	219
277	72353	65	1	0	1	1	0	0	0	2	0	1	1	1	0	0	2	65	0.99	0.44	2.56	42.3	41.6	22.1	37.4	36.9	1	1	3	2	2	2.58586	65.6566	0.444444	2.46	0.99	0.25	60	2.48485	60.6061	0.252525	1	1	0	3	2	2014-09-02	2017-07-28	1060
49	120794	52	1	1	0	0	1	1	0	2	0	1	1	1	0	1	1	95	1.62	0.41	2.33	20.3	33.9	17.2	36.9	103	1	1	3	2	2	1.43827	58.642	0.253086	2.32	1.59	0.51	91	1.45912	57.2327	0.320755	0	1	0	1	0	2014-04-28	2014-12-11	227
302	133582	48	1	1	0	1	0	1	1	1	1	1	1	0	0	0	1	89	1.06	0.44	3.01	39.5	50.1	13.4	36.2	127.5	1	1	3	2	2	2.83962	83.9623	0.415094	7.25	1.55	0.54	180	4.67742	116.129	0.348387	0	1	0	1	0	2013-04-23	2017-10-20	1641
530	207101	67	2	0	0	1	0	0	0	3	0	1	2	0	0	0	3	111	0.79	0.25	1.89	27.3	40.2	33.7	39.6	108.6	1	1	3	2	2	2.39241	140.506	0.316456	2.11	1.28	0.28	135	1.64844	105.469	0.21875	0	0	0	0	0	2012-11-07	2019-05-21	2386
317	240438	69	2	0	0	1	0	0	0	3	0	1	1	0	0	0	2	43	0.35	0.34	2.94	38.9	45	32.5	29.5	39.3	1	1	3	2	2	8.4	122.857	0.971429	1.41	0.7	0.15	37	2.01429	52.8571	0.214286	1	0	0	2	2	2014-07-29	2016-08-01	734
20	244238	51	1	0	0	1	1	1	0	2	1	1	2	0	0	0	1	192	0.56	0.4	4.78	17.5	26.4	12.2	32.5	37	1	1	3	2	2	8.53571	342.857	0.714286	2.66	0.43	0.27	91	6.18605	211.628	0.627907	1	1	1	3	3	2013-05-30	2014-05-19	354
607	252658	52	1	0	1	1	1	1	1	1	0	1	2	1	1	1	1	116	1.44	0.55	4.51	14.9	29.2	28.6	28.1	59.4	1	1	3	2	2	3.13194	80.5556	0.381944	4.28	2.15	0.4	164	1.9907	76.2791	0.186047	0	0	0	0	0	2012-02-07	2014-06-06	850
141	253138	55	1	0	1	0	1	1	1	1	0	1	1	0	1	0	1	72	0.46	0.51	3.1	16.9	27	23	30.7	45.2	1	1	3	2	2	6.73913	156.522	1.1087	2.14	1.62	0.69	185	1.32099	114.198	0.425926	1	1	0	3	2	2012-02-28	2013-06-14	472
378	253389	47	1	0	0	0	1	0	0	1	0	0	1	1	1	1	2	161	1.41	0.31	2.47	28.3	26.5	9.4	35.9	107.2	1	1	3	2	2	1.75177	114.184	0.219858	2.08	0.68	0.23	48	3.05882	70.5882	0.338235	0	1	0	1	0	2012-01-20	2013-06-04	501
391	253481	58	1	1	0	0	1	0	0	1	0	1	1	1	1	1	1	191	1.27	1.41	8.33	88.2	54.8	20.6	37.9	112.4	1	1	3	2	2	6.55906	150.394	1.11024	2.28	1.57	0.37	161	1.45223	102.548	0.235669	1	1	0	3	2	2012-01-19	2012-09-11	236
44	255842	38	2	0	0	0	0	0	1	1	0	1	2	1	0	0	1	50	0.53	0.27	1.89	32	42.2	22.4	30.7	70.9	1	1	3	2	2	3.56604	94.3396	0.509434	1.1	1.08	0.27	54	1.01852	50	0.25	1	1	0	3	2	2012-05-02	2013-03-05	307
568	256177	59	2	1	0	0	0	0	1	1	0	1	1	1	0	0	2	131	1.57	0.55	4.37	20.2	31.3	11.2	36.8	74	1	1	3	2	2	2.78344	83.4395	0.350318	2.82	1.89	0.26	118	1.49206	62.4339	0.137566	0	0	0	0	0	2012-05-03	2014-09-28	878
78	256221	69	2	1	0	0	0	0	0	1	0	1	1	1	1	1	1	213	1.04	0.3	3.13	19.8	42.2	11.9	32.8	72.9	1	1	3	2	2	3.00962	204.808	0.288462	2.78	1.42	0.33	157	1.95775	110.563	0.232394	0	0	0	0	0	2015-01-20	2015-03-31	70
558	257440	54	1	0	0	0	1	1	0	2	0	1	1	1	0	0	1	101	1.84	0.46	2.2	49.8	39.6	11.4	42.4	139.7	1	1	3	2	2	1.19565	54.8913	0.25	1.04	1.36	0.25	97	0.764706	71.3235	0.183824	0	0	0	0	0	2012-06-05	2013-12-11	554
108	257725	55	2	0	0	0	0	0	1	1	0	1	1	1	0	0	3	69	1.03	0.66	3.41	15.5	27.2	22.7	37.7	36.9	1	1	3	2	2	3.31068	66.9903	0.640777	0.54	0.45	0.15	35	1.2	77.7778	0.333333	1	1	0	3	2	2012-07-03	2012-10-31	120
212	258067	59	1	1	0	0	0	0	0	1	0	1	1	0	1	0	1	50	1.22	0.87	3.34	54.7	23.2	40.2	38.6	114.2	1	1	3	2	2	2.7377	40.9836	0.713115	2.37	0.75	0.21	50	3.16	66.6667	0.28	1	1	0	3	2	2012-06-27	2018-11-01	2318
33	260680	52	1	0	0	0	1	0	0	1	0	0	1	1	1	0	1	160	1.07	0.6	3.7	33	27.3	13.5	35.7	51.8	1	1	3	2	2	3.45794	149.533	0.560748	4.04	1.12	0.41	128	3.60714	114.286	0.366071	1	1	0	3	2	2012-09-12	2013-03-04	173
26	260875	53	1	0	0	0	1	1	0	1	1	1	2	0	0	0	1	79	0.68	0.3	1.41	31.9	31	37.1	31.7	106.7	1	1	3	2	2	2.07353	116.176	0.441176	1.82	0.96	0.54	36	1.89583	37.5	0.5625	1	1	1	3	3	2012-10-11	2013-10-15	369
597	261817	34	1	0	0	0	1	1	1	1	0	1	1	0	0	0	1	146	2.05	0.33	2.09	51.6	32.2	23.2	38.5	25.5	1	1	3	2	2	1.01951	71.2195	0.160976	3.1	1.68	0.21	173	1.84524	102.976	0.125	0	0	0	0	0	2012-10-19	2016-06-01	1321
291	261937	59	1	0	0	0	1	1	1	1	0	1	1	1	1	0	3	141	0.48	0.32	5.1	20.2	24.2	15.6	33.7	40.4	1	1	3	2	2	10.625	293.75	0.666667	2.91	0.58	0.16	68	5.01724	117.241	0.275862	1	1	0	3	2	2013-03-15	2013-11-13	243
376	263719	56	1	0	0	0	1	1	0	2	1	1	1	0	0	0	1	105	2.39	0.36	1.63	28	37.7	19.4	32.4	73.5	1	1	3	2	2	0.682008	43.9331	0.150628	9.06	3.27	0.99	137	2.77064	41.896	0.302752	0	1	0	1	0	2013-01-23	2015-03-13	779
301	265453	49	1	0	0	0	1	1	0	1	0	1	2	0	0	0	1	122	1.09	0.34	3.05	56	57.1	14.7	32.2	196.1	1	1	3	2	2	2.79817	111.927	0.311927	2.26	1.64	0.29	87	1.37805	53.0488	0.176829	0	0	0	0	0	2013-02-27	2013-10-14	229
86	266316	71	1	1	0	0	1	1	1	1	0	1	2	0	0	0	3	100	2.44	0.51	1.71	41.5	63.6	30.6	35.3	63.3	1	1	3	2	2	0.70082	40.9836	0.209016	1.42	2.61	0.46	113	0.544061	43.295	0.176245	0	0	0	0	0	2013-04-17	2014-03-25	342
229	266340	44	1	0	0	0	1	0	1	1	0	0	1	0	1	1	2	108	0.62	0.34	5.07	98.8	133.1	27.7	37.3	58	1	1	3	2	2	8.17742	174.194	0.548387	4.4	1.07	0.57	91	4.11215	85.0467	0.53271	1	1	1	3	3	2013-04-03	2013-07-01	89
76	267037	55	1	0	0	0	1	1	0	1	0	0	1	0	0	0	1	70	1.7	0.45	2.73	67.9	44.5	12.7	41.5	66.7	1	1	3	2	2	1.60588	41.1765	0.264706	7.61	1.03	0.44	71	7.38835	68.932	0.427184	0	1	0	1	0	2013-04-18	2015-05-12	754
414	268587	53	1	0	0	0	0	0	1	1	0	1	1	1	1	0	1	113	1.4	0.38	2.38	28.3	32.3	12.8	31.2	154.2	1	1	3	2	2	1.7	80.7143	0.271429	1.87	2.03	0.39	83	0.921182	40.8867	0.192118	0	0	0	0	0	2013-06-05	2014-04-14	313
315	269077	63	1	0	1	0	0	0	0	3	0	1	1	0	1	0	1	128	0.56	0.27	1.79	97.1	100	14.9	38.8	74.9	1	1	3	2	2	3.19643	228.571	0.482143	0.93	0.65	0.21	136	1.43077	209.231	0.323077	1	1	0	3	2	2013-07-17	2014-02-19	217
509	269860	59	1	0	0	0	0	1	0	1	0	1	1	1	0	0	2	121	3.06	0.56	2.73	20.2	69.5	9.5	36.4	197.1	1	1	3	2	2	0.892157	39.5425	0.183007	3.15	4.7	0.73	128	0.670213	27.234	0.155319	0	0	0	0	0	2013-07-09	2013-10-11	94
62	270296	61	1	0	0	1	1	1	0	1	1	1	2	0	0	0	3	60	0.67	0.31	1.82	42.4	42.5	23.5	35.1	165	1	1	3	2	2	2.71642	89.5522	0.462687	2.61	1.21	0.14	75	2.15702	61.9835	0.115702	1	0	0	2	2	2013-08-06	2014-11-24	475
69	272103	58	1	0	0	1	0	1	0	1	0	1	2	1	1	1	1	85	1.19	0.82	1.12	40.7	67.2	39.5	36	259.8	1	1	3	2	2	0.941176	71.4286	0.689076	0.79	2.11	0.44	68	0.374408	32.2275	0.208531	1	0	0	2	2	2014-01-13	2015-07-02	535
393	272948	47	1	0	0	0	1	1	0	1	1	1	1	0	1	1	1	202	1.74	0.25	2.22	17.8	39.2	11.5	37.9	256	1	1	3	2	2	1.27586	116.092	0.143678	3.02	2.55	0.19	132	1.18431	51.7647	0.0745098	0	0	0	0	0	2013-11-12	2014-10-20	342
127	274140	49	1	0	0	0	0	0	0	1	0	1	1	1	0	0	3	221	1.61	0.63	3.69	48.9	32.8	19.8	37.4	62.7	1	1	3	2	2	2.29193	137.267	0.391304	1.89	1.56	0.32	140	1.21154	89.7436	0.205128	0	0	0	0	0	2013-12-05	2014-01-13	39
37	274687	63	1	0	0	0	1	1	1	2	1	1	1	1	1	0	2	176	1.08	0.66	7.67	83.8	65.3	10.2	34.3	68.6	1	1	3	2	2	7.10185	162.963	0.611111	8.39	1.81	0.83	123	4.63536	67.9558	0.458564	1	1	1	3	3	2013-12-25	2014-11-13	323
515	276897	48	1	0	0	0	0	0	0	1	0	1	1	0	0	0	3	121	1.15	0.98	6.03	119.2	28.8	17.6	36.5	122	1	1	3	2	2	5.24348	105.217	0.852174	3.4	2.35	0.43	115	1.44681	48.9362	0.182979	1	0	0	2	2	2014-03-14	2016-01-18	675
565	277423	54	1	0	0	0	1	1	1	1	1	1	1	1	0	0	3	78	1.34	0.3	1.64	51.4	34.3	17.6	37.5	62.1	1	1	3	2	2	1.22388	58.209	0.223881	5.42	0.66	0.73	57	8.21212	86.3636	1.10606	0	1	1	1	1	2014-05-07	2018-10-23	1630
129	277637	56	1	1	0	1	1	1	0	2	0	1	2	0	0	0	3	60	0.61	0.32	3.37	45.8	38.2	23.4	32.5	146.7	1	1	3	2	2	5.52459	98.3607	0.52459	1.54	0.43	0.13	39	3.5814	90.6977	0.302326	1	1	0	3	2	2014-07-30	2014-12-09	132
154	278285	34	1	0	0	0	0	0	0	2	0	1	2	0	0	0	3	75	0.74	0.17	1.31	37.7	35.7	35.6	31.5	63.1	1	1	3	2	2	1.77027	101.351	0.22973	1.05	0.49	0.16	35	2.14286	71.4286	0.326531	0	1	0	1	0	2014-05-06	2015-08-21	472
53	278493	55	1	1	1	0	1	0	0	1	0	1	2	0	1	0	1	130	1.78	0.5	4.65	49.9	48.7	11.2	26.6	377.8	1	1	3	2	2	2.61236	73.0337	0.280899	3.25	1.83	0.48	152	1.77596	83.0601	0.262295	0	1	0	1	0	2014-05-21	2014-09-02	104
90	278521	65	1	1	0	0	1	1	1	1	1	1	1	1	0	0	1	129	0.88	0.42	4.34	42.6	31.7	27.5	36.3	66.5	1	1	3	2	2	4.93182	146.591	0.477273	5.64	1.5	0.56	172	3.76	114.667	0.373333	1	1	0	3	2	2014-04-29	2016-07-29	822
95	278687	55	1	0	0	0	1	0	1	1	0	1	2	1	1	1	2	71	0.94	0.32	3.38	40.6	24.2	29.9	37.4	157.5	1	1	3	2	2	3.59574	75.5319	0.340426	1.6	0.78	0.12	38	2.05128	48.7179	0.153846	0	0	0	0	0	2014-05-06	2014-11-05	183
410	279418	59	2	0	0	0	0	0	1	1	0	1	1	0	0	0	1	159	1.48	0.39	0.98	22.7	27.8	8	40.6	32.4	1	1	3	2	2	0.662162	107.432	0.263514	1.51	1.55	0.42	181	0.974194	116.774	0.270968	0	1	0	1	0	2016-05-24	2016-11-25	185
464	279601	55	2	0	0	0	0	0	0	1	0	1	1	0	1	0	3	144	1.74	0.2	1.28	33.1	29.1	17.6	40.9	93.4	1	1	3	2	2	0.735632	82.7586	0.11	1.81	1.11	0.2	80	1.63063	72.0721	0.18018	0	0	0	0	0	2014-06-12	2015-06-15	368
91	290142	58	2	1	0	0	0	0	0	2	0	1	1	0	1	0	3	63	0.7	0.51	5	30.4	31.3	9.2	36.6	51.5	1	1	3	2	2	7.14286	90	0.728571	2.54	0.43	0.17	72	5.90698	167.442	0.395349	1	1	0	3	2	2015-06-16	2016-08-29	440
254	290861	67	1	0	0	0	1	1	0	1	0	1	1	1	0	0	1	53	0.46	0.17	1.53	29.4	22.6	18.3	35.7	54.3	1	1	3	2	2	3.32609	115.217	0.369565	1.2	0.4	0.12	33	3	82.5	0.3	0	1	0	1	0	2015-06-04	2017-02-27	634
505	296338	50	1	0	1	0	0	0	1	1	0	1	1	1	0	0	1	99	1.77	0.81	4.38	59.9	46.7	20	34.5	119.4	1	1	3	2	2	2.47458	55.9322	0.457627	4.3	2.31	0.35	123	1.86147	53.2468	0.151515	1	0	0	2	2	2015-12-21	2016-11-11	326
419	297958	55	2	0	0	0	0	0	0	2	0	1	2	1	0	0	1	50	0.65	0.13	1.09	49.1	73.1	26.3	26.8	40.5	1	1	3	2	2	1.67692	76.9231	0.2	1.06	0.77	0.18	40	1.37662	51.9481	0.233766	0	0	0	0	0	2016-04-08	2017-07-07	455
458	298525	70	1	0	0	1	0	0	1	1	0	1	1	1	1	1	1	178	0.72	0.33	2.11	13.6	31.2	13.4	32.3	139.7	1	1	3	2	2	2.93056	247.222	0.458333	4.68	0.51	0.75	100	9.17647	196.078	1.47059	1	1	1	3	3	2016-03-22	2019-05-16	1150
169	299251	59	1	0	0	0	1	1	0	2	0	1	1	1	0	0	1	103	1.46	0.34	1.6	87.1	67	12.8	40	58.4	1	1	3	2	2	1.09589	70.5479	0.232877	1.6	0.75	0.17	87	2.13333	116	0.226667	0	0	0	0	0	2016-05-12	2016-12-28	230
445	300470	65	1	0	1	0	1	1	0	2	0	1	2	1	0	0	3	123	1.32	0.44	4.83	50.3	74.9	65.2	29.3	55.4	1	1	3	2	2	3.65909	93.1818	0.333333	2.94	1.28	0.25	93	2.29688	72.6562	0.195312	0	0	0	0	0	2016-05-20	2017-08-15	452
507	302595	64	1	1	0	0	1	0	0	1	0	1	1	0	1	0	1	310	1.39	0.35	3.34	100.9	65.7	19.6	41.3	57.4	1	1	3	2	2	2.40288	223.022	0.251799	2.63	2.54	0.36	177	1.03543	69.685	0.141732	0	0	0	0	0	2016-07-22	2016-12-27	158
510	303376	53	1	0	0	0	1	0	0	2	0	1	1	0	0	0	1	147	1.67	0.49	3.18	81	36.9	15.4	39.5	84.1	1	1	3	2	2	1.90419	88.024	0.293413	3	2.53	0.35	112	1.18577	44.2688	0.13834	0	0	0	0	0	2016-08-10	2017-03-07	209
383	303536	67	1	0	0	0	1	0	0	2	0	1	1	0	1	0	1	105	2.22	0.65	2.33	33.9	26	15.6	30.1	49.8	1	1	3	2	2	1.04955	47.2973	0.292793	1.5	1.03	0.28	96	1.45631	93.2039	0.271845	0	1	0	1	0	2016-09-02	2017-02-24	175
491	304580	51	2	1	0	0	0	0	0	1	0	1	1	1	1	1	1	176	1.21	0.78	6.11	54.3	21.1	15.3	35.2	43.1	1	1	3	2	2	5.04959	145.455	0.644628	3.96	2.47	0.44	153	1.60324	61.9433	0.178138	1	0	0	2	2	2016-09-22	2018-05-22	607
602	304604	56	2	1	0	0	0	0	0	1	0	1	1	0	1	0	1	157	0.96	0.22	4.56	30.8	23.7	13.3	35.8	65.6	1	1	3	2	2	4.75	163.542	0.229167	1.55	1.72	0.22	153	0.901163	88.9535	0.127907	0	0	0	0	0	2016-09-23	2017-07-31	311
367	200113448	52	1	0	0	0	1	0	0	1	0	1	2	1	0	0	1	149	1.28	0.61	1.72	35.5	61.6	29.4	29.8	68.9	1	1	3	2	2	1.34375	116.406	0.476562	1.19	2.39	0.56	144	0.497908	60.251	0.23431	1	0	0	2	2	2012-06-18	2012-11-16	151
[truncated: 16 more columns]
