# Supplementary material for: The Dynamic Changes of AFP From Baseline to Recurrence as an Excellent Prognostic Factor of Hepatocellular Carcinoma After Locoregional Therapy: A 5-Year Prospective Cohort Study
Source: Front Oncol. 2021 Dec 16;11:756363. doi: 10.3389/fonc.2021.756363 (PMC8716397; doi:10.3389/fonc.2021.756363)
Supplement: Supplementary file 2 [file Table_2.xlsx]

## Sheet: 583
serial	Age	Gender	Hypertension	Diabetes	Antiviral	Smoking	Driking	Family	Etiology	ALD	Cirrhosis	ChildPugh	t.n	t.s	Fractionally.ablation	Ablative.modality	PLT	Lym	Mon	Neu	ALT	AST	TBIL	Alb	γGT	AFPlevel	DNARNAlevel.analysis	NLR	PLR	MLR	R.Neu	R.Lym	R.Mon	R.PLT	R.AFPlevel	R.NLR	R.PLR	MLRlevel	R.MLR	R.MLRlevel	Ablation.time	Recurrence.time	earlyrecurrence.or.not	Recurrence.status.analysis	RFS	RFS（month）	Last.followupdeathtime	OS	OS（month）
180	45	1	1	1	1	1	1	0	3	1	1	1	0	0	0	1	101	0.98	0.45	2.99	49.7	63.4	16.3	31.7	95	1	2	3.05102	103.061	0.459184	2.86	1.13	0.29	139	0	2.53097	123.009	1	0.256637	0	2012-05-31	2013-06-17	1	1	382	12.7333	2018-06-30	2221	74.0333
10	43	1	0	0	0	0	0		3	0	0	1	0	1	0	2	283	1.52	0.25	2.41	137.6	62.1	15.5	45.8	243.4	0	0	1.58553	186.184	0.164474	3.15	4.7	0.73	128	1	0.670213	27.234	0	0.155319	0	2012-02-28	2013-08-30	1	1	549	18.3	2014-04-21	783	26.1
176	74	1	0	0	0	0	0	0	3	0	1	1	1	0	1	2	111	0.48	0.54	4.52	94.7	51.7	36.2	38.2	156.8	1	1	9.41667	231.25	1.125	2.67	1	0.24	102	1	2.67	102	1	0.24	0	2013-05-28	2014-01-16	1	1	233	7.76667	2018-06-14	1843	61.4333
315	63	1	0	1	0	0	0	0	3	0	1	1	0	1	0	1	128	0.56	0.27	1.79	97.1	100	14.9	38.8	74.9	1	2	3.19643	228.571	0.482143	0.93	0.65	0.21	136	1	1.43077	209.231	1	0.323077	0	2013-07-17	2014-02-19	1	1	217	7.23333	2019-12-02	2329	77.6333
24	62	1	0	1	0	1	1	0	3	1	1	2	1	0	0	1	61	1.28	0.11	1.07	74	71.2	40	36.1	70.9	1	1	0.835938	47.6562	0.09	2.64	1.8	0.23	50	1	1.46667	27.7778	0	0.127778	0	2013-06-27	2014-03-31	1	1	277	9.23333	2014-08-31	430	14.3333
72	50	1	0	0	1	1	0	0	3	0	1	1	0	0	0	1	180	2.03	0.68	1.78	20.7	24.2	13.4	36.5	27.4	0	0	0.876847	88.67	0.334975	0.93	1.44	0.37	143	1	0.645833	99.3056	0	0.256944	0	2013-12-16	2014-07-02	1	1	198	6.6	2016-03-09	814	27.1333
70	60	0	0	0	1	0	0	0	3	0	1	1	0	0	0	2	56	0.31	0.19	1.42	14.9	26.6	26.5	36.1	32.5	1	0	4.58065	180.645	0.612903	1.19	0.57	0.29	47		2.08772	82.4561	1	0.508772	1	2014-11-20	2015-03-16	1	1	116	3.86667	2016-02-15	452	15.0667
171	50	1	1	0	1	0	1	1	3	0	1	1	0	0	0	2	137	1.52	0.29	4.44	29.2	28.2	20.3	45.2	51.2	0	0	2.92105	90.1316	0.190789	2.17	2.13	0.29	116	0	1.01878	54.4601	0	0.13615	0	2013-06-25	2015-05-07	1	1	681	22.7	2020-07-01	2563	85.4333
182	49	1	0	0	0	0	1	0	3	1	0	1	0	0	0	3	126	1.87	0.56	3.3	85.7	62.4	12.6	35.8	58.4	1	2	1.76471	67.3797	0.299465	1.18	0.71	0.17	44	0	1.66197	61.9718	0	0.239437	0	2012-07-20	2015-06-01	2	1	1046	34.8667	2018-07-14	2185	72.8333
511	69	1	0	0	0	0	0	0	3	0	1	2	0	0	1	2	105	1.2	0.46	12.11	46.3	58.3	39.3	35.3	43.9	1	0	10.0917	87.5	0.383333	2.92	3.01	0.82	107	1	0.9701	35.5482	0	0.272425	0	2014-10-22	2015-10-20	1	1	363	12.1	2019-12-04	1869	62.3
123	61	0	0	1	1	0	0	0	3	0	1	1	0	0	0	3	157	2.49	0.61	2.36	22.6	34.1	19.2	37.2	32.4	1	2	0.947791	63.0522	0.24498	3.52	1.79	0.31	191	0	1.96648	106.704	0	0.173184	0	2013-11-12	2016-03-29	2	1	868	28.9333	2017-06-23	1319	43.9667
230	72	0	0	0	0	0	0	0	3	0	1	1	0	0	0	3	139	1.71	0.45	1.92	37.5	43.5	8.6	31.5	35.9	1	2	1.12281	81.2865	0.263158	2.23	2	0.32	203	0	1.115	101.5	0	0.16	0	2014-11-19	2016-04-15	1	1	513	17.1	2019-04-23	1616	53.8667
317	69	0	0	0	1	0	0	0	3	0	1	1	0	0	0	2	43	0.35	0.34	2.94	38.9	45	32.5	29.5	39.3	1	2	8.4	122.857	0.971429	1.41	0.7	0.15	37	1	2.01429	52.8571	1	0.214286	0	2014-07-29	2016-08-01	1	1	734	24.4667	2020-07-01	2164	72.1333
210	67	1	0	0	0	1	1	0	3	0	0	1	0	1	0	1	152	1.69	0.89	3.24	25.5	24.4	21.6	34.6	58.9		0	1.91716	89.9408	0.526627	3.53	2.33	0.46	186	0	1.51502	79.8283	1	0.197425	0	2016-03-10	2017-02-27	1	1	354	11.8	2019-02-28	1085	36.1667
513	65	1	0	0	0	0	0	0	3	0	1	1	0	1	0	1	134	2.41	0.27	2.73	14.5	27.1	45.2	38.4	21.9	0	0	1.13278	55.6017	0.112033	1.8	0.76	0.25	89	0	2.36842	117.105	0	0.328947	0	2013-06-20	2017-06-28	2	1	1469	48.9667	2020-07-01	2568	85.6
164	58	1	0	0	0	0	1	0	3	0	1	2	0	1	0	1	197	4.15	0.63	1.78	52.4	52.2	27.8	38.7	221.9	0	0	0.428916	47.4699	0.151807	4.04	1	0.57	87	1	4.04	87	0	0.57	1	2015-04-03	2018-03-21	2	1	1083	36.1	2018-03-31	1093	36.4333
290	75	1	0	1	0	0	0	0	3	0	1	1	0	0	0	1	78	1.03	0.38	1.48	67.9	52.8	9.5	38.7	28.4	0	2	1.43689	75.7282	0.368932	3.32	1.19	0.46	122		2.78992	102.521	0	0.386555	0	2012-05-08	2018-10-16	2	1	2352	78.4	2020-07-01	2976	99.2
530	67	0	0	0	1	0	0	0	3	0	1	2	0	0	0	3	111	0.79	0.25	1.89	27.3	40.2	33.7	39.6	108.6	1	2	2.39241	140.506	0.316456	2.11	1.28	0.28	135	1	1.64844	105.469	0	0.21875	0	2012-11-07	2019-05-21	2	1	2386	79.5333	2020-07-01	2793	93.1
370	62	1	0	0	1	1	1	0	3	0	1	1	0	0	0	1	144	1.49	0.5	2.71	48.3	33.1	8	36.4	150.1	1	0	1.81879	96.6443	0.33557	3.33	1.39	0.38	162	0	2.39568	116.547	0	0.273381	0	2012-05-21	2019-05-23	2	1	2558	85.2667	2019-07-26	2622	87.4
357	54	1	0	0	0	0	0	0	3	0	1	2	0	0	0	1	54	0.47	0.18	0.85	12.1	15.5	28.2	31	23.1	1	1	1.80851	114.894	0.382979	1.49	0.41	0.2	32	1	3.63415	78.0488	0	0.487805	1	2012-05-29	2019-06-18	2	1	2576	85.8667	2020-07-01	2955	98.5
311	58	0	1	0	0	0	0	1	3	0	1	2	0	0	0	2	74	1.48	0.39	2.66	12.8	75.6	19.6	31.1	49.7	1	1	1.7973	50	0.263514								0			2013-06-13	2020-07-01	0	0	2575	85.8333	2019-10-14	2314	77.1333
144	64	0	0	0	1	0	0	0	3	0	1	1	0	0	0	2	88	0.81	0.29	2.15	51.4	65.3	16.7	35.2	79.3	1	2	2.65432	108.642	0.358025								0			2012-12-24	2020-07-01	0	0	2746	91.5333	2017-11-08	1780	59.3333
517	61	1	1	1	1	1	1	0	3	1	1	1	0	0	0	1	91	4.28	0.71	0.9	20.4	20.7	16.5	35.7	46.2	0	0	0.21028	21.2617	0.165888								0			2012-11-01	2020-07-01	0	0	2799	93.3	2020-07-01	2799	93.3
15	66	1	0	1	1	1	1	0	3	0	1	1	0	0	0	1	133	0.7	0.17	0.83	12.3	22.3	16.1	32.9	74.2	0	0	1.18571	190	0.242857								0			2012-09-25	2020-07-01	0	0	2836	94.5333	2014-12-31	827	27.5667
312	53	0	0	0	1	0	0	0	3	0	1	2	1	0	1	1	53	0.89	0.07	1.87	19.4	22.5	23.3	36.5	35.1	1	0	2.10112	59.5506	0.0786517								0			2012-09-18	2020-07-01	0	0	2843	94.7667	2020-05-30	2811	93.7
2	44	1	0	1	1	1	0	0	2	1	1	2	1	0	0	2	81	1.35	0.27	1.87	37.2	35.8	23.7	25.5	58.6	0	2	1.38519	60	0.2	2.25	1.51	0.31	80	1	1.49007	52.9801	0	0.205298	0	2012-02-09	2012-09-11	1	1	215	7.16667	2013-10-19	618	20.6
32	58	1	0	0	0	0	0	0	2	0	1	1	1	0	0	1	51	0.62	0.28	1.72	39.1	41.5	25.1	34.7	134.5	1	2	2.77419	82.2581	0.451613	3.89	1.12	0.27	92	0	3.47321	82.1429	1	0.241071	0	2012-09-07	2013-07-04	1	1	300	10	2014-11-30	814	27.1333
558	54	1	0	0	0	1	1	0	2	0	1	1	1	0	0	1	101	1.84	0.46	2.2	49.8	39.6	11.4	42.4	139.7	1	2	1.19565	54.8913	0.25	1.04	1.36	0.25	97	1	0.764706	71.3235	0	0.183824	0	2012-06-05	2013-12-11	1	1	554	18.4667	2020-07-01	2948	98.2667
20	51	1	0	0	1	1	1	0	2	1	1	2	0	0	0	1	192	0.56	0.4	4.78	17.5	26.4	12.2	32.5	37	1	2	8.53571	342.857	0.714286	2.66	0.43	0.27	91	2	6.18605	211.628	1	0.627907	1	2013-05-30	2014-05-19	1	1	354	11.8	2014-07-22	418	13.9333
157	61	0	0	0	0	0	0	0	2	0	1	1	0	0	0	1	101	0.91	0.91	4.65	15.4	28	27.4	36.5	66.2	0	0	5.10989	110.989	1	1.64	2.17	0.5	102	0	0.75576	47.0046	1	0.230415	0	2012-09-12	2014-06-11	1	1	637	21.2333	2018-02-26	1993	66.4333
37	63	1	0	0	0	1	1	1	2	1	1	1	1	1	0	2	176	1.08	0.66	7.67	83.8	65.3	10.2	34.3	68.6	1	2	7.10185	162.963	0.611111	8.39	1.81	0.83	123	1	4.63536	67.9558	1	0.458564	1	2013-12-25	2014-11-13	1	1	323	10.7667	2015-09-03	617	20.5667
129	56	1	1	0	1	1	1	0	2	0	1	2	0	0	0	3	60	0.61	0.32	3.37	45.8	38.2	23.4	32.5	146.7	1	2	5.52459	98.3607	0.52459	1.54	0.43	0.13	39	1	3.5814	90.6977	1	0.302326	0	2014-07-30	2014-12-09	1	1	132	4.4	2017-07-30	1096	36.5333
49	52	1	1	0	0	1	1	0	2	0	1	1	1	0	1	1	95	1.62	0.41	2.33	20.3	33.9	17.2	36.9	103	1	2	1.43827	58.642	0.253086	2.32	1.59	0.51	91	2	1.45912	57.2327	0	0.320755	0	2014-04-28	2014-12-11	1	1	227	7.56667	2015-07-13	441	14.7
376	56	1	0	0	0	1	1	0	2	1	1	1	0	0	0	1	105	2.39	0.36	1.63	28	37.7	19.4	32.4	73.5	1	2	0.682008	43.9331	0.150628	9.06	3.27	0.99	137	1	2.77064	41.896	0	0.302752	0	2013-01-23	2015-03-13	2	1	779	25.9667	2020-02-01	2565	85.5
543	47	1	0	0	0	0	0	0	2	0	1	1	0	1	0	3	54	0.54	0.28	2.48	80.9	91.1	31	35.7	66.7	1	2	4.59259	100	0.518519	6.74	0.58	0.3	47	0	11.6207	81.0345	1	0.517241	1	2014-07-07	2015-03-19	1	1	255	8.5	2020-07-01	2186	72.8667
113	59	0	0	0	1	0	0	0	2	0	0	1	0	0	0	1	137	1.47	0.35	2.82	15	14.2	12.6	45.8	23.8	0	0	1.91837	93.1973	0.238095	2.04	1.54	0.25	163	0	1.32468	105.844	0	0.162338	0	2012-08-21	2015-07-28	2	1	1071	35.7	2017-03-28	1680	56
143	66	1	1	0	1	0	0	0	2	0	1	1	0	1	0	1	79	0.92	0.31	2.61	117.9	113.3	7.7	36.1	81.2	0	2	2.83696	85.8696	0.336957	1.65	0.81	0.22	49	1	2.03704	60.4938	0	0.271605	0	2012-12-18	2015-08-17	2	1	972	32.4	2017-11-07	1785	59.5
154	34	1	0	0	0	0	0	0	2	0	1	2	0	0	0	3	75	0.74	0.17	1.31	37.7	35.7	35.6	31.5	63.1	1	2	1.77027	101.351	0.22973	1.05	0.49	0.16	35	1	2.14286	71.4286	0	0.326531	0	2014-05-06	2015-08-21	1	1	472	15.7333	2018-01-19	1354	45.1333
75	67	1	1	0	0	0	0	0	2	0	1	1	0	1	0	3	123	1.45	0.64	2.89	21.8	33.1	20.1	31.4	47.5	0	1	1.9931	84.8276	0.441379	2.17	1.68	0.49	99	0	1.29167	58.9286	1	0.291667	0	2015-08-14	2016-03-11	1	1	210	7	2016-04-22	252	8.4
282	52	1	1	1	0	1	1	0	2	1	1	1	0	0	0	3	146	1.47	0.52	2.91	20.2	24.8	22	35.9	131.7	1	2	1.97959	99.3197	0.353741	2.61	1.29	0.58	160	0	2.02326	124.031	0	0.449612	1	2014-12-22	2016-05-11	1	1	506	16.8667	2020-07-01	2018	67.2667
432	69	1	0	0	0	1	0	0	2	0	0	1	1	1	0	1	118	1.42	0.91	5.35	30.3	34.7	14.4	30.7	25.1	0	1	3.76761	83.0986	0.640845	0.53	0.74	0.14	82	1	0.716216	110.811	1	0.189189	0	2016-02-24	2016-06-21	1	1	118	3.93333	2020-07-01	1589	52.9667
381	51	1	1	0	1	1	1	0	2	1	1	1	1	0	0	3	93	1.7	0.42	3.06	47	24.8	18.2	39.3	47.5	1	2	1.8	54.7059	0.247059	2.15	1.7	0.27	107	0	1.26471	62.9412	0	0.158824	0	2014-08-27	2016-06-27	1	1	670	22.3333	2020-07-01	2135	71.1667
91	58	0	1	0	0	0	0	0	2	0	1	1	0	1	0	3	63	0.7	0.51	5	30.4	31.3	9.2	36.6	51.5	1	2	7.14286	90	0.728571	2.54	0.43	0.17	72	1	5.90698	167.442	1	0.395349	0	2015-06-16	2016-08-29	1	1	440	14.6667	2020-07-01	1842	61.4
133	60	1	1	0	0	1	1	0	2	1	1	1	1	0	0	3	162	2.59	0.5	1.72	86.4	60.9	9.2	40.4	56.8	1		0.664093	62.5483	0.19305	3.06	2.39	0.53	155	2	1.28033	64.8536	0	0.221757	0	2016-04-18	2016-09-30	1	1	165	5.5	2017-11-30	591	19.7
169	59	1	0	0	0	1	1	0	2	0	1	1	1	0	0	1	103	1.46	0.34	1.6	87.1	67	12.8	40	58.4	1	2	1.09589	70.5479	0.232877	1.6	0.75	0.17	87	1	2.13333	116	0	0.226667	0	2016-05-12	2016-12-28	1	1	230	7.66667	2018-04-30	718	23.9333
383	67	1	0	0	0	1	0	0	2	0	1	1	0	1	0	1	105	2.22	0.65	2.33	33.9	26	15.6	30.1	49.8	1	2	1.04955	47.2973	0.292793	1.5	1.03	0.28	96	2	1.45631	93.2039	0	0.271845	0	2016-09-02	2017-02-24	1	1	175	5.83333	2020-07-01	1398	46.6
510	53	1	0	0	0	1	0	0	2	0	1	1	0	0	0	1	147	1.67	0.49	3.18	81	36.9	15.4	39.5	84.1	1	2	1.90419	88.024	0.293413	3	2.53	0.35	112	1	1.18577	44.2688	0	0.13834	0	2016-08-10	2017-03-07	1	1	209	6.96667	2020-07-01	1421	47.3667
146	52	1	1	0	0	1	1	1	2	1	1	2	0	1	1	2	143	1.11	0.43	2.83	34.7	36.5	36.1	34.5	219.5	0		2.54955	128.829	0.387387	6.34	2.01	0.48	93	0	3.15423	46.2687	0	0.238806	0	2016-03-23	2017-03-17	1	1	359	11.9667	2017-11-24	611	20.3667
479	52	1	1	1	1	0	1	1	2	0	1	1	1	0	1	2	117	1.29	0.66	3.9	24.1	35.5	11.8	35.9	356.5	1	0	3.02326	90.6977	0.511628	3.54	1.15	0.33	126	2	3.07826	109.565	1	0.286957	0	2013-11-22	2017-04-12	2	1	1237	41.2333	2020-05-12	2363	78.7667
569	61	1	0	1	0	0	0	0	2	0	1	2	1	0	0	1	76	0.9	0.24	1.62	12.2	18.9	13.7	34.9	30.9	0	0	1.8	84.4444	0.266667	1.25	0.86	0.21	71	0	1.45349	82.5581	0	0.244186	0	2016-12-22	2017-04-24	1	1	123	4.1	2020-03-06	1170	39
488	61	1	0	0	1	1	0	1	2	0	1	2	1	0	1	1	45	1.59	0.75	3.85	30.1	26.3	24.7	31.3	40.5	0	0	2.42138	28.3019	0.471698	4.05	0.94	0.45	96	0	4.30851	102.128	1	0.478723	1	2016-11-10	2017-06-20	1	1	222	7.4	2020-07-01	1329	44.3
155	51	1	0	0	1	0	1	0	2	0	1	1	0	0	0	1	77	0.43	0.24	3.37	20.3	48.8	19.9	35.7	173	0	0	7.83721	179.07	0.55814								1		1	2013-04-09	2017-06-30	2	1	1543	51.4333	2018-01-31	1758	58.6
419	55	0	0	0	0	0	0	0	2	0	1	2	1	0	0	1	50	0.65	0.13	1.09	49.1	73.1	26.3	26.8	40.5	1	2	1.67692	76.9231	0.2	1.06	0.77	0.18	40	1	1.37662	51.9481	0	0.233766	0	2016-04-08	2017-07-07	1	1	455	15.1667	2020-07-01	1545	51.5
277	65	1	0	1	1	0	0	0	2	0	1	1	1	0	0	2	65	0.99	0.44	2.56	42.3	41.6	22.1	37.4	36.9	1	2	2.58586	65.6566	0.444444	2.46	0.99	0.25	60	1	2.48485	60.6061	1	0.252525	0	2014-09-02	2017-07-28	2	1	1060	35.3333	2020-05-01	2068	68.9333
173	59	1	1	1	1	0	0	1	2	0	1	2	1	0	1	2	62	0.65	0.21	1.71	20.5	22.7	24.2	36.6	30.8	1	0	2.63077	95.3846	0.323077	2.78	0.6	0.51	52	1	4.63333	86.6667	0	0.85	1	2016-05-27	2017-08-14	1	1	444	14.8	2018-05-31	734	24.4667
445	65	1	0	1	0	1	1	0	2	0	1	2	1	0	0	3	123	1.32	0.44	4.83	50.3	74.9	65.2	29.3	55.4	1	2	3.65909	93.1818	0.333333	2.94	1.28	0.25	93	2	2.29688	72.6562	0	0.195312	0	2016-05-20	2017-08-15	1	1	452	15.0667	2020-06-27	1499	49.9667
572	55	1	0	0	0	1	1	0	2	0	1	2	1	0	1	1	84	1	0.35	2.23	53.7	54.4	15.2	30.9	96.6	1		2.23	84	0.35	4.42	1.02	0.59	96	1	4.33333	94.1176	0	0.578431	1	2016-04-25	2017-09-07	1	1	500	16.6667	2020-07-01	1528	50.9333
454	66	1	0	0	0	1	0	0	2	0	1	2	0	0	0	3	57	0.87	0.28	1.68	59	75	18.7	28.4	19.1	0	2	1.93103	65.5172	0.321839	1.91	0.36	0.2	41	0	5.30556	113.889	0	0.555556	1	2016-04-05	2017-11-08	1	1	582	19.4	2020-07-01	1548	51.6
231	67	1	1	0	1	0	0	0	2	0	0	1	0	0	0	1	98	1.5	0.32	2.13	50.7	46.6	20.7	35	50.9	1	0	1.42	65.3333	0.213333	2.42	1.98	0.27	105	0	1.22222	53.0303	0	0.136364	0	2016-03-21	2017-11-23	1	1	612	20.4	2020-07-01	1563	52.1
465	50	1	0	0	1	1	0	0	2	0	0	1	0	0	0	3	82	1.04	0.2	3.42	35.8	25.3	20.1	33.4	99.8	0	0	3.28846	78.8462	0.192308	2.14	0.99	0.28	60	0	2.16162	60.6061	0	0.282828	0	2016-05-05	2018-03-13	1	1	677	22.5667	2020-07-01	1518	50.6
526	68	1	0	0	0	1	1	0	2	0	1	2	0	0	0	3	100	0.91	0.28	1.34	14.8	21.4	10.3	41.7	29.3	1		1.47253	109.89	0.307692	1.15	0.56	0.17	78	1	2.05357	139.286	0	0.303571	0	2016-07-12	2018-06-14	1	1	702	23.4	2020-05-07	1395	46.5
242	62	1	1	1	1	0	0	1	2	0	1	2	0	0	0	3	48	0.44	0.16	2.99	31.6	28.5	24.1	35.8	85.5	0	0	6.79545	109.091	0.363636	1.43	0.7	0.13	44	0	2.04286	62.8571	0	0.185714	0	2015-10-16	2018-06-19	2	1	977	32.5667	2020-07-01	1720	57.3333
188	61	1	0	0	0	1	0	0	2	0	0	1	0	0	0	2	264	3.19	0.6	5.27	46	23.4	12.2	43.8	61.7	1	0	1.65204	82.7586	0.188088	4.22	1.89	0.5	233	0	2.2328	123.28	0	0.26455	0	2015-08-11	2018-06-25	2	1	1049	34.9667	2019-03-13	1310	43.6667
373	65	1	0	1	1	1	1	1	2	1	1	1	1	1	1	1	94	1.15	0.46	2.37	88.9	49.9	9.7	34.3	83.8	0	0	2.06087	81.7391	0.4					1			0		1	2016-10-09	2018-07-24	1	1	653	21.7667	2020-06-30	1360	45.3333
608	48	1	0	0	1	0	0	0	2	0	1	2	0	0	0	1	119	3.04	0.82	1.57	27.9	36.9	46.7	26.4	14.3	1	0	0.516447	39.1447	0.269737	1.76	1.94	1.11	130	0	0.907216	67.0103	0	0.572165	1	2016-02-19	2018-08-23	2	1	916	30.5333	2020-07-01	1594	53.1333
463	70	1	0	0	0	0	0	0	2	0	0	1	0	1	0	1	78	0.89	0.21	1.18	35.6	49.3	12	37.3	43.2	1		1.32584	87.6404	0.235955	2.32	0.66	0.24	87	1	3.51515	131.818	0	0.363636	0	2016-04-29	2018-10-15	2	1	899	29.9667	2020-07-01	1524	50.8
19	60	0	0	0	1	0	0	0	2	0	0	1	0	0	0	1	199	0.49	0.4	2.54	19	42	27.7	30.9	11.2	1	0	5.18367	406.122	0.816327	2.03	1.24	0.27	242	1	1.6371	195.161	1	0.217742	0	2016-11-21	2018-11-02	1	1	711	23.7	2020-07-01	1318	43.9333
408	68	0	0	0	0	0	0	0	2	0	1	1	0	1	0	1	47	0.63	0.16	1.04	76	116.7	20.9	36.5	70.7	1		1.65079	74.6032	0.253968	0.79	0.87	0.17	30	0	0.908046	34.4828	0	0.195402	0	2016-05-31	2019-07-08	2	1	1133	37.7667	2020-07-01	1492	49.7333
556	61	0	1	1	1	0	0	0	2	0	0	1	0	0	0	3	104	1.07	0.19	1.95	8.4	17.7	10	39.9	34.3	1	0	1.82243	97.1963	0.17757								0			2016-12-15	2020-07-01	0	0	1294	43.1333	2020-07-01	1294	43.1333
609	57	0	1	0	1	0	0	0	2	0	0	2	0	1	0	3	144	1.33	0.35	1.16	15.7	50.5	9.3	35.8	95.4	1	2	0.87218	108.271	0.263158								0			2016-06-30	2020-07-01	0	0	1462	48.7333	2020-07-01	1462	48.7333
153	51	1	0	0	0	0	0	0	2	0	1	1	0	0	0	1	65	1.44	0.32	0.87	56.3	67.8	18.3	30.1	43.6	1		0.604167	45.1389	0.222222								0			2016-06-24	2020-07-01	0	0	1468	48.9333	2018-07-17	753	25.1
535	57	1	1	0	0	1	1	0	2	0	1	1	1	0	1	1	197	1.51	0.44	2.22	12.9	16	13	41.5	24.3	1		1.4702	130.464	0.291391								0			2016-06-16	2020-07-01	0	0	1476	49.2	2020-07-01	1476	49.2
443	58	0	0	0	1	0	0	0	2	0	0	2	0	0	0	1	61	0.6	0.25	1.37	13.5	24.7	26.2	28.8	16.8	0	0	2.28333	101.667	0.416667								0			2016-05-27	2020-07-01	0	0	1496	49.8667	2020-01-23	1336	44.5333
239	62	1	1	0	1	1	1	1	2	0	1	2	0	0	0	3	154	1.05	0.24	1.2	26.3	53.3	11.8	34.7	164.2	1	2	1.14286	146.667	0.228571								0			2016-01-08	2020-07-01	0	0	1636	54.5333	2020-07-01	1636	54.5333
145	62	0	0	0	0	0	0	0	2	0	1	2	0	0	0	1	79	1.21	0.47	1.81	58.1	82	60.4	30	128.1	1	0	1.49587	65.2893	0.38843								0			2015-12-22	2020-07-01	0	0	1653	55.1	2018-05-13	873	29.1
622	58	1	0	0	0	1	1	0	2	0	1	2	0	0	0	1	237	2.6	0.61	2.57	24.3	25.5	11.7	34.9	156.8	0	2	0.988462	91.1538	0.234615								0			2015-12-11	2020-07-01	0	0	1664	55.4667	2020-07-01	1664	55.4667
161	71	0	1	1	0	0	0	0	2	0	1	1	0	0	0	3	61	0.55	0.22	0.76	19.8	33.6	7.1	26.4	80	1	2	1.38182	110.909	0.4								0			2014-04-29	2020-07-01	0	0	2255	75.1667	2018-03-26	1427	47.5667
63	63	0	0	0	0	0	0	0	2	0	1	2	1	0	0	3	52	0.86	0.24	1.8	56.3	71.4	38.3	34.1	45.3	0	2	2.09302	60.4651	0.27907								0			2014-01-08	2020-07-01	0	0	2366	78.8667	2015-10-31	661	22.0333
473	68	0	0	0	0	0	0	0	2	1	0	1	0	1	1	2	142	1.25	0.37	5.1	20.8	20.2	9.7	37.7	38.5	1	2	4.08	113.6	0.296	5.09	1.32	0.32	173	0	3.85606	131.061	0	0.242424	0	2013-04-17	2020-07-01	0	0	2632	87.7333	2020-07-01	2632	87.7333
40	66	1	0	0	0	1	0	0	2	0	0	1	1	0	0	2	164	1.16	0.36	2.63	31	36	10.2	38.6	83.4	0	1	2.26724	141.379	0.310345								0			2013-03-26	2020-07-01	0	0	2654	88.4667	2015-04-14	749	24.9667
551	42	1	0	0	1	0	0	0	2	0	1	1	0	0	0	2	158	1.26	0.36	3.04	40.3	33.6	6.8	39.1	22.3	0	0	2.4127	125.397	0.285714								0			2013-01-29	2020-07-01	0	0	2710	90.3333	2020-07-01	2710	90.3333
57	58	0	0	0	0	0	0	0	2	0	1	1	1	0	0	3	124	1.27	0.45	1.16	34.2	65.8	17.2	35.2	297	0	0	0.913386	97.6378	0.354331								0			2012-11-27	2020-07-01	0	0	2773	92.4333	2015-10-13	1050	35
64	70	1	0	0	1	1	0	1	2	0	0	1	0	0	0	1	88	1.22	0.4	1.53	38.4	36.1	10.6	38.2	39.3	0	2	1.2541	72.1311	0.327869								0			2012-08-22	2020-07-01	0	0	2870	95.6667	2015-10-31	1165	38.8333
3	66	1	0	0	0	0	0	0	1	0	0	1	1	0	1	1	105	1.05	0.31	2.74	29.2	27.1	10.8	32.2	25.5	0	2	2.60952	100	0.295238	2.51	1.54	0.32	58	1	1.62987	37.6623	0	0.207792	0	2012-01-10	2012-08-17	1	1	220	7.33333	2013-04-20	466	15.5333
391	58	1	1	0	0	1	0	0	1	0	1	1	1	1	1	1	191	1.27	1.41	8.33	88.2	54.8	20.6	37.9	112.4	1	2	6.55906	150.394	1.11024	2.28	1.57	0.37	161	1	1.45223	102.548	1	0.235669	0	2012-01-19	2012-09-11	1	1	236	7.86667	2020-07-01	3086	102.867
168	59	1	0	0	0	1	0	1	1	0	1	1	1	0	0	1	95	0.85	0.49	3.57	62.3	47.9	12.1	34.9	157	1	1	4.2	111.765	0.576471	2.63	0.94	0.27	59	0	2.79787	62.766	1	0.287234	0	2012-04-13	2012-09-21	1	1	161	5.36667	2018-04-30	2208	73.6
43	46	1	0	0	0	0	0	1	1	0	1	1	1	0	0	2	179	1.75	2.22	10.09	22.2	25.4	8.3	36.9	82.3	0	0	5.76571	102.286	1.26857	1.35	1.92	0.51	193	0	0.703125	100.521	1	0.265625	0	2012-04-16	2012-09-26	1	1	163	5.43333	2015-11-05	1298	43.2667
28	57	1	0	0	0	0	0	1	1	0	1	2	0	1	0	2	54	0.47	0.2	6.39	29.5	31.2	29.3	34.9	29.5	1	1	13.5957	114.894	0.425532	2.37	0.83	0.21	30	0	2.85542	36.1446	0	0.253012	0	2012-02-29	2012-10-10	1	1	224	7.46667	2014-10-31	975	32.5
5	56	1	0	0	1	0	0	0	1	0	1	1	1	0	0	1	72	0.42	0.21	1.4	27.7	36.4	20.9	33.1	66.7	1	0	3.33333	171.429	0.5	1.98	0.66	0.34	80	2	3	121.212	1	0.515152	1	2012-02-17	2012-10-23	1	1	249	8.3	2013-06-30	499	16.6333
108	55	0	0	0	0	0	0	1	1	0	1	1	1	0	0	3	69	1.03	0.66	3.41	15.5	27.2	22.7	37.7	36.9	1	2	3.31068	66.9903	0.640777	0.54	0.45	0.15	35	1	1.2	77.7778	1	0.333333	0	2012-07-03	2012-10-31	1	1	120	4	2017-02-12	1685	56.1667
552	65	0	0	1	1	0	0	1	1	0	1	1	0	1	0	2	80	0.46	0.18	1.93	20.1	32.1	28.5	29.5	26.7	0	0	4.19565	173.913	0.391304	2.13	1.28	0.3	69	1	1.66406	53.9062	0	0.234375	0	2012-02-28	2012-11-02	1	1	248	8.26667	2020-07-01	3046	101.533
29	69	1	0	1	1	0	0	0	1	0	1	1	0	1	0	2	51	1.29	0.39	1.32	26.4	52.8	30.8	28.5	19	1	2	1.02326	39.5349	0.302326	1.12	0.77	0.3	49	0	1.45455	63.6364	0	0.38961	0	2012-07-05	2012-11-08	1	1	126	4.2	2014-11-04	852	28.4
401	65	1	0	0	0	1	0	1	1	0	1	1	0	1	1	1	137	1.01	0.38	2.51	25.5	20.5	10.8	41.4	34.1	0	0	2.48515	135.644	0.376238	2.66	1.27	0.21	109	0	2.09449	85.8268	0	0.165354	0	2012-05-24	2012-11-13	1	1	173	5.76667	2020-07-01	2960	98.6667
367	52	1	0	0	0	1	0	0	1	0	1	2	1	0	0	1	149	1.28	0.61	1.72	35.5	61.6	29.4	29.8	68.9	1	2	1.34375	116.406	0.476562	1.19	2.39	0.56	144	1	0.497908	60.251	1	0.23431	0	2012-06-18	2012-11-16	1	1	151	5.03333	2020-07-01	2935	97.8333
402	67	1	1	1	1	0	0	0	1	0	1	1	1	0	0	1	192	1.74	0.54	5.61	20.1	17.3	21.7	39.5	15.6	0	0	3.22414	110.345	0.310345	6.52	2.17	0.28	290	0	3.00461	133.641	0	0.129032	0	2012-02-06	2012-11-23	1	1	291	9.7	2020-07-01	3068	102.267
52	59	1	0	0	0	0	0	1	1	0	0	1	1	0	0	1	95	1.27	0.56	3.62	60.2	41.4	16.3	37	51.3	1	1	2.85039	74.8031	0.440945	2.16	1.26	0.23	97	1	1.71429	76.9841	1	0.18254	0	2012-01-13	2012-11-29	1	1	321	10.7	2015-08-30	1325	44.1667
8	52	1	0	0	0	0	0	0	1	0	1	1	0	1	0	1	83	0.99	0.39	2.07	41.3	41.6	11.8	32.6	34	1	1	2.09091	83.8384	0.393939	1.09	0.83	0.23	71	1	1.31325	85.5422	0	0.277108	0	2012-07-23	2012-12-25	1	1	155	5.16667	2014-03-09	594	19.8
92	51	1	0	0	0	1	1	1	1	0	1	2	1	1	1	2	215	1.53	1.2	7.37	58.9	51.5	11.4	33.1	189.4	1	0	4.81699	140.523	0.784314	2.84	2.19	0.53	193	1	1.2968	88.1279	1	0.242009	0	2012-08-21	2012-12-26	1	1	127	4.23333	2017-02-28	1652	55.0667
4	56	1	1	0	0	0	0	0	1	0	0	1	1	1	1	1	158	1.07	0.57	8.56	35.3	19.8	30.1	39.7	83.8	1	1	8	147.664	0.53271	4.54	0.95	0.6	79	1	4.77895	83.1579	1	0.631579	1	2012-06-18	2013-01-09	1	1	205	6.83333	2013-12-13	543	18.1
405	44	1	1	0	1	0	0	1	1	0	1	1	1	0	0	3	52	0.61	0.33	2.83	18.4	27	40.9	36.5	48.2	0	0	4.63934	85.2459	0.540984	2.58	0.55	0.15	27	0	4.69091	49.0909	1	0.272727	0	2012-02-03	2013-01-11	1	1	343	11.4333	2020-07-01	3071	102.367
33	52	1	0	0	0	1	0	0	1	0	0	1	1	1	0	1	160	1.07	0.6	3.7	33	27.3	13.5	35.7	51.8	1	2	3.45794	149.533	0.560748	4.04	1.12	0.41	128	2	3.60714	114.286	1	0.366071	0	2012-09-12	2013-03-04	1	1	173	5.76667	2015-01-10	850	28.3333
44	38	0	0	0	0	0	0	1	1	0	1	2	1	0	0	1	50	0.53	0.27	1.89	32	42.2	22.4	30.7	70.9	1	2	3.56604	94.3396	0.509434	1.1	1.08	0.27	54	1	1.01852	50	1	0.25	0	2012-05-02	2013-03-05	1	1	307	10.2333	2015-11-26	1303	43.4333
35	48	1	1	1	1	1	1	1	1	0	1	2	0	1	0	1	89	0.84	0.21	2.96	26.9	37.2	13.1	32	85.4	0	0	3.52381	105.952	0.25	4.24	1.23	0.27	64	0	3.44715	52.0325	0	0.219512	0	2012-06-21	2013-03-06	1	1	258	8.6	2015-07-23	1127	37.5667
45	58	1	0	0	0	1	1	1	1	1	1	1	1	1	0	2	113	1.43	0.59	2.35	119.4	75	17.3	39	113.3	1	1	1.64336	79.021	0.412587	1.8	1.36	0.32	93	2	1.32353	68.3824	0	0.235294	0	2013-01-31	2013-03-07	1	1	35	1.16667	2015-05-31	850	28.3333
475	66	1	0	0	1	0	0	0	1	0	1	1	0	1	0	2	109	1.13	0.35	4.38	64.9	45.1	13.1	37.9	19.1	1		3.87611	96.4602	0.309735	5.28	0.97	0.47	116	1	5.4433	119.588	0	0.484536	1	2012-04-09	2013-03-18	1	1	343	11.4333	2019-10-14	2744	91.4667
524	56	1	0	0	0	0	0	0	1	0	1	1	0	1	0	2	96	1.2	0.78	4.45	26.1	29.4	23.8	35.2	147.4	1	1	3.70833	80	0.65	1.84	1.18	0.51	87	1	1.55932	73.7288	1	0.432203	0	2012-12-28	2013-03-29	1	1	91	3.03333	2020-07-01	2742	91.4
9	54	1	0	0	1	0	0	0	1	0	1	1	0	0	0	1	94	0.98	0.37	2.96	15.9	18	23.8	42	30.9	1	0	3.02041	95.9184	0.377551	2.2	0.69	0.26	95	1	3.18841	137.681	0	0.376812	0	2012-10-15	2013-04-03	1	1	170	5.66667	2013-10-14	364	12.1333
66	60	1	0	0	1	1	0	1	1	0	1	2	0	0	0	1	73	0.66	0.2	1.28	19.5	27.5	39.8	33.7	27.7	0	1	1.93939	110.606	0.30303	2.27	0.76	0.11	46	0	2.98684	60.5263	0	0.144737	0	2012-12-20	2013-04-07	1	1	108	3.6	2016-06-22	1280	42.6667
307	59	1	0	0	0	1	0	1	1	0	0	1	1	1	0	1	85	1.34	0.22	2.04	30.1	37.8	15.7	36.6	156.4	1	2	1.52239	63.4328	0.164179	4.03	2.3	0.26	111	0	1.75217	48.2609	0	0.113043	0	2012-11-15	2013-04-10	1	1	146	4.86667	2020-07-01	2785	92.8333
122	41	1	0	0	0	1	0	1	1	0	1	2	1	1	0	1	60	1.41	0.33	1.33	63.4	110.3	52.9	30.7	78.1	1	1	0.943262	42.5532	0.234043	1.97	1	0.16	59	1	1.97	59	0	0.16	0	2012-06-25	2013-04-10	1	1	289	9.63333	2017-06-14	1815	60.5
418	59	1	0	0	1	1	1	1	1	0	1	1	1	0	0	1	68	0.37	0.25	3.96	17.7	19.5	27	45.1	40.1	1	0	10.7027	183.784	0.675676	1.04	0.43	0.21	56	0	2.4186	130.233	1	0.488372	1	2012-08-16	2013-04-11	1	1	238	7.93333	2020-02-27	2751	91.7
36	55	1	0	0	1	1	1	1	1	0	1	1	1	0	0	1	148	1.51	0.36	2.01	42.5	65.4	12	36.6	41.9	1	1	1.33113	98.0132	0.238411	2.42	1.4	0.26	132	2	1.72857	94.2857	0	0.185714	0	2012-06-29	2013-04-23	1	1	298	9.93333	2015-08-10	1137	37.9
233	66	1	1	0	1	0	1	0	1	0	1	1	1	0	0	2	57	0.57	0.17	1.42	37	30.7	10.8	38.4	225.6	0	0	2.49123	100	0.298246	0.98	0.14	0.01	70	0	7	500	0	0.0714286	0	2012-04-05	2013-04-23	1	1	383	12.7667	2019-04-30	2581	86.0333
22	59	1	1	0	1	0	1	1	1	1	1	1	0	1	0	1	52	0.82	0.29	1.21	14.8	23.4	21.5	34.8	72.4	1	0	1.47561	63.4146	0.353659	2.86	1	0.45	61	1	2.86	61	0	0.45	1	2012-11-05	2013-05-03	1	1	179	5.96667	2014-08-12	645	21.5
51	59	1	0	0	0	1	1	0	1	1	1	2	1	0	0	1	81	0.95	0.5	3.59	51.5	145.1	62.1	32.3	115.7	0		3.77895	85.2632	0.526316	1.91	1.08	0.42	95	0	1.76852	87.963	1	0.388889	0	2012-09-25	2013-05-13	1	1	230	7.66667	2015-08-04	1043	34.7667
11	55	0	0	0	0	0	0	1	1	0	0	1	1	0	0	1	130	1.45	0.18	1.14	13.3	16.6	12.8	37.9	22.4	0	1	0.786207	89.6552	0.12	1.72	1.52	0.15	152	1	1.13158	100	0	0.0986842	0	2012-05-15	2013-05-13	1	1	363	12.1	2013-10-30	533	17.7667
14	62	1	0	1	0	1	1	0	1	1	1	1	0	0	0	2	83	0.42	0.18	1.84	36.7	31.7	21.7	38.1	210.1	1	0	4.38095	197.619	0.428571	2.7	0.55	0.35	90	1	4.90909	163.636	0	0.636364	1	2012-04-18	2013-05-17	1	1	394	13.1333	2013-11-30	591	19.7
387	32	1	0	0	1	0	0	1	1	0	1	1	1	0	0	1	104	1.93	0.68	3.88	68.4	71.5	19.3	36	88.5	1	1	2.01036	53.886	0.352332	1.96	1.89	0.26	128	0	1.03704	67.7249	0	0.137566	0	2012-10-22	2013-05-22	1	1	212	7.06667	2020-07-01	2809	93.6333
378	47	1	0	0	0	1	0	0	1	0	0	1	1	1	1	2	161	1.41	0.31	2.47	28.3	26.5	9.4	35.9	107.2	1	2	1.75177	114.184	0.219858	2.08	0.68	0.23	48	2	3.05882	70.5882	0	0.338235	0	2012-01-20	2013-06-04	1	1	501	16.7	2020-07-01	3085	102.833
141	55	1	0	1	0	1	1	1	1	0	1	1	0	1	0	1	72	0.46	0.51	3.1	16.9	27	23	30.7	45.2	1	2	6.73913	156.522	1.1087	2.14	1.62	0.69	185	1	1.32099	114.198	1	0.425926	0	2012-02-28	2013-06-14	1	1	472	15.7333	2017-10-31	2072	69.0667
54	64	1	0	0	0	0	0	1	1	0	1	1	0	1	1	2	146	1.23	0.34	1.32	12.8	20.5	10.1	31.2	100.2	1	2	1.07317	118.699	0.276423	1.14	0.49	0.19	52	0	2.32653	106.122	0	0.387755	0	2013-01-09	2013-06-24	1	1	166	5.53333	2015-09-30	994	33.1333
278	57	1	0	1	1	1	1	1	1	1	1	2	1	0	0	1	112	3.46	0.59	2.16	22.8	27.8	14.6	33.7	117.5	1	0	0.624277	32.3699	0.17052	2.53	1.27	0.42	57	1	1.99213	44.8819	0	0.330709	0	2012-08-01	2013-06-27	1	1	330	11	2019-05-23	2486	82.8667
229	44	1	0	0	0	1	0	1	1	0	0	1	0	1	1	2	108	0.62	0.34	5.07	98.8	133.1	27.7	37.3	58	1	2	8.17742	174.194	0.548387	4.4	1.07	0.57	91	1	4.11215	85.0467	1	0.53271	1	2013-04-03	2013-07-01	1	1	89	2.96667	2020-07-01	2646	88.2
170	57	1	0	0	1	0	0	0	1	0	1	1	0	0	0	1	274	2.99	1.25	3.87	54.2	92	12	35.4	219.5	0	0	1.29431	91.6388	0.41806	2.55	2.71	0.74	195	0	0.940959	71.9557	0	0.273063	0	2012-06-29	2013-07-03	1	1	369	12.3	2018-05-17	2148	71.6
147	68	1	0	0	1	0	0	1	1	0	1	1	1	1	1	2	213	1.08	0.47	4.13	48.7	75.8	17	31	438.5	1		3.82407	197.222	0.435185	1.74	0.48	0.19	46	0	3.625	95.8333	1	0.395833	0	2013-05-22	2013-07-04	1	1	43	1.43333	2017-11-30	1653	55.1
365	62	0	0	0	0	0	0	1	1	0	1	1	0	0	0	1	140	1.89	0.52	2.09	29.2	43.7	52	35.9	28.3	1	0	1.10582	74.0741	0.275132	2.34	0.62	0.18	60	0	3.77419	96.7742	0	0.290323	0	2012-08-20	2013-07-05	1	1	319	10.6333	2020-07-01	2872	95.7333
224	61	1	0	1	0	0	0	0	1	0	1	1	1	1	0	1	164	0.86	0.64	3.77	45	27.5	18.6	35.1	149.9	0	2	4.38372	190.698	0.744186	4.07	2.39	0.68	222	0	1.70293	92.887	1	0.284519	0	2013-05-23	2013-07-11	1	1	49	1.63333	2020-07-01	2596	86.5333
116	56	1	0	0	0	1	1	0	1	1	1	1	0	0	0	1	62	0.91	0.34	2.11	33.6	41.2	23	35.2	143.7	0	1	2.31868	68.1319	0.373626	1.72	1.09	0.2	41	1	1.57798	37.6147	0	0.183486	0	2012-09-11	2013-07-11	1	1	303	10.1	2017-04-04	1666	55.5333
385	49	1	0	0	0	1	1	0	1	0	1	1	1	1	0	2	74	0.52	0.3	2.34	60.6	20.7	18.7	35.1	93.9	1	2	4.5	142.308	0.576923	4.29	1.64	0.26	190	0	2.61585	115.854	1	0.158537	0	2012-07-10	2013-07-22	1	1	377	12.5667	2020-06-12	2894	96.4667
107	63	1	1	0	0	1	0	1	1	0	1	2	0	1	0	1	86	1.33	0.7	3.98	34.9	43	31.2	33.6	19.4	0	2	2.99248	64.6617	0.526316	11.27	1.18	0.68	64	0	9.55085	54.2373	1	0.576271	1	2012-04-18	2013-07-24	1	1	462	15.4	2017-02-10	1759	58.6333
484	61	1	0	0	1	0	0	0	1	0	1	1	0	1	0	2	107	1.33	0.37	4.19	39.6	18.1	7.9	39.3	84.1	1	0	3.15038	80.4511	0.278195	2.97	1.13	0.37	161	1	2.62832	142.478	0	0.327434	0	2013-04-23	2013-07-26	1	1	94	3.13333	2020-07-01	2626	87.5333
71	58	1	0	0	0	0	1	1	1	0	1	1	1	0	0	1	61	0.34	0.15	2.83	29.6	32.1	19.1	34.3	146.8	0	2	8.32353	179.412	0.441176	3.26	1.84	0.22	142	0	1.77174	77.1739	1	0.119565	0	2012-07-25	2013-07-26	1	1	366	12.2	2016-02-18	1303	43.4333
55	64	1	1	0	1	0	1	1	1	0	0	1	0	1	1	1	127	1.38	0.43	3.55	112.2	54.5	15.4	37.9	38.9	1	0	2.57246	92.029	0.311594	1.84	1.51	0.23	122	1	1.21854	80.7947	0	0.152318	0	2012-11-05	2013-08-28	1	1	296	9.86667	2016-10-08	1433	47.7667
308	39	1	0	0	1	0	0	1	1	0	1	1	0	0	0	1	94	1.03	0.39	3.46	40	23.4	13	44	39.3	1	1	3.35922	91.2621	0.378641	2.68	1.53	0.25	281	0	1.75163	183.66	0	0.163399	0	2012-04-20	2013-09-25	1	1	523	17.4333	2020-07-01	2994	99.8
139	70	1	0	0	0	1	0	0	1	0	1	1	0	1	0	2	317	1.68	0.5	4.57	17.3	22.1	6.9	37.7	43.4	0	0	2.72024	188.69	0.297619	4.29	1.64	0.26	190	0	2.61585	115.854	0	0.158537	0	2012-11-13	2013-09-29	1	1	320	10.6667	2017-10-24	1806	60.2
56	66	1	0	0	0	1	1	0	1	0	1	2	0	1	0	2	163	1.32	0.51	3.52	36.6	33.9	16.3	33.7	44.3	0	1	2.66667	123.485	0.386364	2.97	1.13	0.37	161	1	2.62832	142.478	0	0.327434	0	2012-08-14	2013-10-09	1	1	421	14.0333	2016-10-12	1520	50.6667
398	71	1	1	0	1	0	1	1	1	0	0	1	0	1	0	2	115	1.11	0.19	1.77	26.2	39.2	16.6	29.3	30.4	1	2	1.59459	103.604	0.171171	3.26	1.84	0.22	142	0	1.77174	77.1739	0	0.119565	0	2013-03-04	2013-10-10	1	1	220	7.33333	2020-07-01	2676	89.2
509	59	1	0	0	0	0	1	0	1	0	1	1	1	0	0	2	121	3.06	0.56	2.73	20.2	69.5	9.5	36.4	197.1	1	2	0.892157	39.5425	0.183007	3.15	4.7	0.73	128	1	0.670213	27.234	0	0.155319	0	2013-07-09	2013-10-11	1	1	94	3.13333	2020-07-01	2549	84.9667
301	49	1	0	0	0	1	1	0	1	0	1	2	0	0	0	1	122	1.09	0.34	3.05	56	57.1	14.7	32.2	196.1	1	2	2.79817	111.927	0.311927	2.26	1.64	0.29	87	1	1.37805	53.0488	0	0.176829	0	2013-02-27	2013-10-14	1	1	229	7.63333	2017-01-01	1404	46.8
19	56	1	0	0	0	1	0	0	1	0	0	2	0	1	0	2	269	1.29	0.79	5.37	48.8	44.3	9	44.5	60.6	0	0	4.16279	208.527	0.612403	2.68	1.53	0.25	281	0	1.75163	183.66	1	0.163399	0	2012-11-15	2013-10-15	1	1	334	11.1333	2014-06-30	592	19.7333
26	53	1	0	0	0	1	1	0	1	1	1	2	0	0	0	1	79	0.68	0.3	1.41	31.9	31	37.1	31.7	106.7	1	2	2.07353	116.176	0.441176	1.82	0.96	0.54	36	2	1.89583	37.5	1	0.5625	1	2012-10-11	2013-10-15	1	1	369	12.3	2014-10-25	744	24.8
441	51	1	1	0	1	1	1	1	1	1	1	1	0	0	0	1	121	1.21	0.4	3.3	31.2	28.3	9.7	45.4	127.4	1	0	2.72727	100	0.330579	3.3	1.87	0.26	134	1	1.76471	71.6578	0	0.139037	0	2013-07-05	2013-10-22	1	1	109	3.63333	2020-07-01	2553	85.1
13	41	1	0	0	0	1	0	1	1	0	1	1	0	1	0	2	315	1.11	0.5	2.24	36.6	45.6	10.8	35.9	155.5	1	0	2.01802	283.784	0.45045	5.19	0.86	0.97	265	2	6.03488	308.14	1	1.12791	1	2012-06-21	2013-11-04	1	1	501	16.7	2013-11-24	521	17.3667
291	59	1	0	0	0	1	1	1	1	0	1	1	1	1	0	3	141	0.48	0.32	5.1	20.2	24.2	15.6	33.7	40.4	1	2	10.625	293.75	0.666667	2.91	0.58	0.16	68	1	5.01724	117.241	1	0.275862	0	2013-03-15	2013-11-13	1	1	243	8.1	2020-07-01	2665	88.8333
87	57	1	0	0	1	0	0	0	1	0	1	1	0	0	0	3	58	0.48	0.16	1.06	15.2	18.4	18	35.3	32.2	0	1	2.20833	120.833	0.333333	1.59	0.94	0.23	31	0	1.69149	32.9787	0	0.244681	0	2012-09-25	2013-11-15	1	1	416	13.8667	2016-06-30	1374	45.8
333	49	1	0	0	1	1	0	0	1	0	1	1	0	1	0	1	85	0.88	0.57	2.78	44.8	42.7	32.7	29.2	43.1	1	1	3.15909	96.5909	0.647727	2.21	0.88	0.39	42	0	2.51136	47.7273	1	0.443182	1	2012-01-05	2013-12-10	1	1	705	23.5	2020-07-01	3100	103.333
25	50	1	0	1	0	1	0	1	1	0	1	2	0	0	0	1	51	0.48	0.01	1.11	32.8	41.2	30.2	30.4	53.4	1	1	2.3125	106.25	0.0208333	2.61	0.34	0.27	42	0	7.67647	123.529	0	0.794118	1	2013-03-12	2013-12-20	1	1	283	9.43333	2014-03-04	357	11.9
559	58	0	0	0	1	0	0	0	1	0	1	1	1	1	1	2	191	1.53	0.42	6.2	98.5	49.5	26.6	36.6	112.8	0	0	4.05229	124.837	0.27451	3.78	0.76	0.53	161	0	4.97368	211.842	0	0.697368	1	2012-05-16	2013-12-31	1	1	594	19.8	2020-07-01	2968	98.9333
221	54	1	0	0	1	0	0	1	1	0	1	1	0	0	0	1	52	0.77	0.68	7.64	124.8	61.2	51.6	43.1	89.7	1	0	9.92208	67.5325	0.883117	7.29	0.52	0.23	90	1	14.0192	173.077	1	0.442308	1	2013-08-26	2014-01-06	1	1	133	4.43333	2019-04-03	2046	68.2
27	73	1	0	0	1	1	0	0	1	0	1	1	0	1	1	2	239	0.95	0.51	2.99	72.4	39.5	8.2	32.3	110	1	1	3.14737	251.579	0.536842	4.11	1.35	0.5	317	1	3.04444	234.815	1	0.37037	0	2013-08-12	2014-01-07	1	1	148	4.93333	2014-10-31	445	14.8333
127	49	1	0	0	0	0	0	0	1	0	1	1	1	0	0	3	221	1.61	0.63	3.69	48.9	32.8	19.8	37.4	62.7	1	2	2.29193	137.267	0.391304	1.89	1.56	0.32	140	1	1.21154	89.7436	0	0.205128	0	2013-12-05	2014-01-13	1	1	39	1.3	2017-07-07	1310	43.6667
495	73	0	0	0	0	0	0	1	1	0	1	1	0	1	0	1	208	1.44	0.62	3.09	79.7	97.5	6.9	35.8	131	1	1	2.14583	144.444	0.430556	2.58	2.11	0.37	125	1	1.22275	59.2417	0	0.175355	0	2013-04-11	2014-01-13	1	1	277	9.23333	2020-07-01	2638	87.9333
84	63	1	0	0	1	1	1	1	1	1	1	1	0	0	0	1	151	2.49	0.31	2.11	16.7	18.3	8.4	38.8	34.5	0	0	0.84739	60.6426	0.124498								0		1	2012-04-13	2014-01-31	1	1	658	21.9333	2017-10-31	2027	67.5667
327	40	1	0	0	1	1	0	1	1	0	1	1	1	1	1	2	134	0.79	0.95	6.71	17.3	37.9	38.6	29	44.4	1	0	8.49367	169.62	1.20253	2.29	0.68	0.34	73	1	3.36765	107.353	1	0.5	1	2012-08-07	2014-02-10	1	1	552	18.4	2019-11-18	2659	88.6333
554	61	1	0	0	1	0	1	1	1	1	1	1	1	1	0	1	50	0.61	0.24	1.41	67.43	78.9	17.9	38.7	97.6	0	1	2.31148	81.9672	0.393443	3.1	0.68	0.52	43	0	4.55882	63.2353	0	0.764706	1	2013-10-11	2014-02-11	1	1	123	4.1	2020-05-19	2412	80.4
368	47	1	1	0	0	0	0	0	1	0	1	1	1	0	0	1	121	0.98	0.28	2.08	26	37.3	11.2	38.9	71.1	1	1	2.12245	123.469	0.285714	1.04	0.63	0.18	45	1	1.65079	71.4286	0	0.285714	0	2012-12-27	2014-02-13	1	1	413	13.7667	2020-04-18	2669	88.9667
17	64	1	1	0	1	0	0	0	1	0	1	1	0	0	0	1	66	1.09	0.41	2.28	31.5	40.6	19.2	37.2	74.9	0	2	2.09174	60.5505	0.376147	2.09	0.82	0.22	51	1	2.54878	62.1951	0	0.268293	0	2013-07-02	2014-02-18	1	1	231	7.7	2014-05-31	333	11.1
183	60	0	0	0	0	0	0	1	1	0	1	1	1	0	0	2	136	1.08	0.24	1.58	23.3	31.1	10.7	32.8	33.6	0	2	1.46296	125.926	0.222222	2.46	1.1	0.21	132	0	2.23636	120	0	0.190909	0	2013-10-15	2014-02-25	1	1	133	4.43333	2018-07-22	1741	58.0333
23	65	1	1	1	1	0	0	0	1	0	1	1	0	1	1	1	185	1.82	0.8	6.6	46.6	34.8	25.1	34.4	73.6	1	2	3.62637	101.648	0.43956	4.65	3.13	0.56	159	0	1.48562	50.7987	1	0.178914	0	2013-08-15	2014-02-26	1	1	195	6.5	2014-08-26	376	12.5333
520	54	1	0	0	1	1	1	0	1	0	1	1	0	0	0	3	64	0.37	0.26	1.17	14.8	22.5	13	34.8	23.9	0	0	3.16216	172.973	0.702703	1.76	0.63	0.22	41	0	2.79365	65.0794	1	0.349206	0	2012-08-07	2014-03-07	1	1	577	19.2333	2020-07-01	2885	96.1667
431	61	0	1	0	1	0	0	1	1	0	1	2	1	0	0	1	57	1.24	0.37	5.26	34.1	32.4	16.4	42.4	63.9	0	0	4.24194	45.9677	0.298387	2.76	1.11	0.3	61	0	2.48649	54.955	0	0.27027	0	2013-06-25	2014-03-18	1	1	266	8.86667	2020-07-01	2563	85.4333
384	31	1	0	0	1	1	0	1	1	0	1	1	0	0	0	1	72	1.18	0.23	2.13	44.6	25.3	8	43.2	72.4	1	1	1.80508	61.0169	0.194915	1.84	1.53	0.17	69	1	1.20261	45.098	0	0.111111	0	2013-08-22	2014-03-21	1	1	211	7.03333	2020-07-01	2505	83.5
86	71	1	1	0	0	1	1	1	1	0	1	2	0	0	0	3	100	2.44	0.51	1.71	41.5	63.6	30.6	35.3	63.3	1	2	0.70082	40.9836	0.209016	1.42	2.61	0.46	113	1	0.544061	43.295	0	0.176245	0	2013-04-17	2014-03-25	1	1	342	11.4	2016-06-30	1170	39
138	65	0	0	0	1	0	0	1	1	0	1	2	1	0	0	2	75	0.85	0.38	2.49	68.4	35.2	20.6	27.6	91.1	1	0	2.92941	88.2353	0.447059	1.96	1.25	0.09	94	0	1.568	75.2	1	0.072	0	2013-05-21	2014-04-09	1	1	323	10.7667	2017-10-22	1615	53.8333
446	53	1	0	0	1	0	1	1	1	0	0	1	0	0	0	1	93	1.62	0.21	2.77	19	22.2	8.3	36.7	49.1	1	0	1.70988	57.4074	0.12963	2.12	1.55	0.14	96	1	1.36774	61.9355	0	0.0903226	0	2012-01-18	2014-04-10	2	1	813	27.1	2020-07-01	3087	102.9
359	63	0	0	0	0	0	0	0	1	0	1	1	0	0	0	1	78	1.14	0.25	2.87	16.3	23.4	3.4	44.8	24.5	0	1	2.51754	68.4211	0.219298	2.87	1.14	0.25	78	0	2.51754	68.4211	0	0.219298	0	2013-04-17	2014-04-11	1	1	359	11.9667	2020-07-01	2632	87.7333
414	53	1	0	0	0	0	0	1	1	0	1	1	1	1	0	1	113	1.4	0.38	2.38	28.3	32.3	12.8	31.2	154.2	1	2	1.7	80.7143	0.271429	1.87	2.03	0.39	83	1	0.921182	40.8867	0	0.192118	0	2013-06-05	2014-04-14	1	1	313	10.4333	2020-07-01	2583	86.1
223	50	1	0	0	1	1	1	0	1	0	1	1	1	0	0	1	70	0.55	0.21	1.21	14.5	18.3	30.3	35.3	17.8	1	0	2.2	127.273	0.381818	2.78	1.72	0.52	137	1	1.61628	79.6512	0	0.302326	0	2012-11-22	2014-04-15	1	1	509	16.9667	2019-04-05	2325	77.5
522	64	0	1	0	1	0	0	1	1	0	1	1	0	0	0	1	99	0.91	0.24	2.11	46.9	36.6	15.4	36.3	62.4	0	2	2.31868	108.791	0.263736	1.89	1.33	0.21	111	0	1.42105	83.4586	0	0.157895	0	2012-06-13	2014-05-07	1	1	693	23.1	2020-07-01	2940	98
38	42	1	0	0	0	0	0	1	1	0	1	2	0	0	0	1	51	0.54	0.3	2.25	47.9	62.8	49.9	27.5	106.1	0	0	4.16667	94.4444	0.555556	1.94	0.79	0.26	61	0	2.4557	77.2152	1	0.329114	0	2013-10-31	2014-05-09	1	1	190	6.33333	2015-09-09	678	22.6
48	53	1	1	0	0	1	1	0	1	1	1	1	1	1	1	1	147	2.03	0.32	2.33	54.6	35.9	7.3	38.4	39.2	1	0	1.14778	72.4138	0.157635	2.26	1.58	0.45	136	1	1.43038	86.0759	0	0.28481	0	2013-07-23	2014-05-12	1	1	293	9.76667	2015-07-12	719	23.9667
567	51	1	1	1	1	1	1	1	1	0	1	1	0	0	0	1	56	0.83	0.77	2.51	80.4	68.9	19.7	34.8	102.5	1	0	3.0241	67.4699	0.927711	1.99	1.09	0.36	52	1	1.82569	47.7064	1	0.330275	0	2013-06-17	2014-05-16	1	1	333	11.1	2020-07-01	2571	85.7
428	58	1	0	0	0	1	1	0	1	0	1	1	0	1	1	3	155	1.01	0.31	2.62	51.6	35.8	8.5	37.7	169.1	1	2	2.59406	153.465	0.306931	2.71	1.09	0.35	74	0	2.48624	67.8899	0	0.321101	0	2013-05-20	2014-05-16	1	1	361	12.0333	2020-07-01	2599	86.6333
453	67	0	1	0	0	0	0	0	1	0	1	1	1	0	1	3	175	1.9	0.5	3.33	24.1	33.7	9.8	38	21.4	1	1	1.75263	92.1053	0.263158	2.35	1.46	0.54	149	0	1.60959	102.055	0	0.369863	0	2012-12-11	2014-06-06	1	1	542	18.0667	2020-04-15	2682	89.4
607	52	1	0	1	1	1	1	1	1	0	1	2	1	1	1	1	116	1.44	0.55	4.51	14.9	29.2	28.6	28.1	59.4	1	2	3.13194	80.5556	0.381944	4.28	2.15	0.4	164	2	1.9907	76.2791	0	0.186047	0	2012-02-07	2014-06-06	2	1	850	28.3333	2015-02-07	1096	36.5333
442	61	1	0	0	1	0	1	1	1	0	0	2	1	0	0	2	130	1.41	0.25	2.33	128	32.6	16.5	40.3	45.9	0	0	1.65248	92.1986	0.177305	2.37	1.7	0.19	158	0	1.39412	92.9412	0	0.111765	0	2012-09-13	2014-06-17	1	1	642	21.4	2019-09-10	2553	85.1
61	46	1	0	0	1	0	0	1	1	0	1	1	0	0	0	3	152	1.2	0.4	7.75	95.1	74.6	14.9	44.7	42.2	1	0	6.45833	126.667	0.333333	2.14	1.53	0.19	125	1	1.39869	81.6993	0	0.124183	0	2013-12-24	2014-06-24	1	1	182	6.06667	2015-10-31	676	22.5333
34	58	0	0	0	0	0	0	1	1	0	1	2	0	1	0	2	82	0.78	0.66	3.08	115.5	126.6	21.8	33.6	115.9	1	1	3.94872	105.128	0.846154	2.21	1.37	0.3	125	1	1.61314	91.2409	1	0.218978	0	2013-04-27	2014-07-01	1	1	430	14.3333	2015-01-10	623	20.7667
314	63	1	0	0	1	0	0	1	1	0	1	1	0	0	0	1	148	1.96	0.51	2.32	39.7	26.5	12.5	38.1	22.6	0	0	1.18367	75.5102	0.260204	3.89	1.61	0.47	182	0	2.41615	113.043	0	0.291925	0	2012-06-21	2014-07-01	2	1	740	24.6667	2020-07-01	2932	97.7333
102	63	1	0	0	0	0	0	0	1	0	1	1	0	1	1	2	51	0.44	0.14	3.39	16.2	25.8	24.1	38.8	21.6	0	0	7.70455	115.909	0.318182	2.59	0.59	0.33	51	0	4.38983	86.4407	0	0.559322	1	2013-02-20	2014-07-02	1	1	497	16.5667	2016-12-02	1381	46.0333
423	48	1	0	0	1	1	1	1	1	1	1	1	0	0	1	1	256	2.96	0.73	4.28	82.8	49.7	13.2	43.7	257.3	0	0	1.44595	86.4865	0.246622	2.71	1.46	0.43	135	0	1.85616	92.4658	0	0.294521	0	2013-06-07	2014-07-04	1	1	392	13.0667	2020-07-01	2581	86.0333
150	59	1	1	0	0	1	1	1	1	1	1	1	0	0	0	1	117	0.7	0.88	9.44	37.6	34.3	10.5	42.7	85.8	1	0	13.4857	167.143	1.25714	4.69	1.64	0.44	146	0	2.85976	89.0244	1	0.268293	0	2013-07-18	2014-07-15	1	1	362	12.0667	2017-12-17	1613	53.7667
198	67	1	0	0	1	0	0	1	1	0	1	1	0	1	1	2	149	1.08	0.27	3.16	22.1	31.7	28.9	42	51	1		2.92593	137.963	0.25	1.92	0.59	0.11	62	1	3.25424	105.085	0	0.186441	0	2013-02-17	2014-08-05	1	1	534	17.8	2018-12-08	2120	70.6667
79	59	1	0	0	1	0	0	1	1	0	1	2	1	0	0	3	50	0.44	0.3	1.45	22.9	28.9	28.8	33.8	37.1	1	1	3.29545	113.636	0.681818	2.96	0.55	0.35	47	0	5.38182	85.4545	1	0.636364	1	2014-04-24	2014-08-07	1	1	105	3.5	2016-05-31	768	25.6
485	72	1	0	0	1	1	0	0	1	0	1	1	0	1	0	1	119	1.42	0.33	2.95	53	26.5	18.5	36.9	137.8	0	0	2.07746	83.8028	0.232394	3.44	2.22	0.27	114	0	1.54955	51.3514	0	0.121622	0	2014-01-22	2014-08-20	1	1	210	7	2020-07-01	2352	78.4
50	46	1	0	0	1	0	1	0	1	0	1	1	1	0	0	3	67	0.79	0.2	1.85	28.9	21.7	16.2	41.3	73.1	1	0	2.34177	84.8101	0.253165	2.28	0.71	0.16	52	1	3.21127	73.2394	0	0.225352	0	2013-06-09	2014-08-27	1	1	444	14.8	2015-07-24	775	25.8333
449	49	0	1	0	1	0	0	1	1	0	1	1	1	0	0	2	124	0.52	0.62	5.03	65.7	58.2	8.8	42	24.9	1	1	9.67308	238.462	1.19231	4.21	1.58	0.3	169	0	2.66456	106.962	1	0.189873	0	2013-07-16	2014-08-29	1	1	409	13.6333	2020-07-01	2542	84.7333
42	57	1	1	0	0	0	0	1	1	0	1	2	0	1	0	2	209	1.01	0.32	3.01	37.8	33.9	39.6	29.9	133	1	1	2.9802	206.931	0.316832	2.79	0.63	0.22	147	2	4.42857	233.333	0	0.349206	0	2014-04-24	2014-09-01	1	1	130	4.33333	2015-04-20	361	12.0333
53	55	1	1	1	0	1	0	0	1	0	1	2	0	1	0	1	130	1.78	0.5	4.65	49.9	48.7	11.2	26.6	377.8	1	2	2.61236	73.0337	0.280899	3.25	1.83	48	152	2	1.77596	83.0601	0	26.2295	1	2014-05-21	2014-09-02	1	1	104	3.46667	2015-09-15	482	16.0667
111	68	1	0	0	0	1	1	0	1	0	1	1	0	0	0	3	103	2.12	0.47	2.58	18.8	28.8	15.8	33.7	17.1	1	0	1.21698	48.5849	0.221698	2.1	1.93	0.49	93	1	1.08808	48.1865	0	0.253886	0	2014-07-01	2014-09-10	1	1	71	2.36667	2017-03-04	977	32.5667
362	54	1	0	0	0	0	0	0	1	1	1	1	1	1	0	3	183	2.14	0.49	4.13	14.5	14.3	9.7	41.5	27.2	0	0	1.92991	85.514	0.228972	1.68	2.1	0.21	169	0	0.8	80.4762	0	0.1	0	2013-12-31	2014-09-15	1	1	258	8.6	2020-07-01	2374	79.1333
60	57	1	0	0	0	1	0	1	1	0	1	1	0	0	0	2	127	1.32	0.39	3.46	71.8	30.8	12.2	37.2	46.5	0	2	2.62121	96.2121	0.295455								0		1	2013-11-05	2014-09-18	1	1	317	10.5667	2020-07-01	2430	81
74	52	1	0	1	1	1	1	0	1	1	1	1	0	0	0	2	195	1.66	1.16	4.5	52.9	21	13.1	38	63.4	1	1	2.71084	117.47	0.698795	3.2	1.32	0.67	175	1	2.42424	132.576	1	0.507576	1	2014-08-14	2014-09-22	1	1	39	1.3	2016-10-14	792	26.4
96	50	1	0	0	0	1	1	0	1	0	1	2	0	1	0	3	48	0.67	0.16	1.18	21.1	72.7	48.3	32.5	107.1	1	2	1.76119	71.6418	0.238806	1.58	0.86	0.23	45	1	1.83721	52.3256	0	0.267442	0	2014-02-18	2014-09-25	1	1	219	7.3	2020-05-14	2277	75.9
568	59	0	1	0	0	0	0	1	1	0	1	1	1	0	0	2	131	1.57	0.55	4.37	20.2	31.3	11.2	36.8	74	1	2	2.78344	83.4395	0.350318	2.82	1.89	0.26	118	1	1.49206	62.4339	0	0.137566	0	2012-05-03	2014-09-28	2	1	878	29.2667	2020-07-01	2981	99.3667
393	47	1	0	0	0	1	1	0	1	1	1	1	0	1	1	1	202	1.74	0.25	2.22	17.8	39.2	11.5	37.9	256	1	2	1.27586	116.092	0.143678	3.02	2.55	0.19	132	1	1.18431	51.7647	0	0.0745098	0	2013-11-12	2014-10-20	1	1	342	11.4	2020-07-01	2423	80.7667
105	54	1	0	0	0	1	0	1	1	0	0	1	0	0	0	3	159	2.23	0.75	3.27	115.6	46.8	8.3	40.9	106.4	1	1	1.46637	71.3004	0.336323	3.29	2.72	0.71	170	0	1.20956	62.5	0	0.261029	0	2014-09-14	2014-10-28	1	1	44	1.46667	2020-07-01	2117	70.5667
119	67	1	0	0	1	1	1	1	1	0	1	1	1	0	0	1	93	0.71	0.36	6.56	19.5	30.6	15.2	34.4	39.4	1	1	9.23944	130.986	0.507042	1.5	1.15	0.18	81	1	1.30435	70.4348	1	0.156522	0	2014-09-12	2014-10-29	1	1	47	1.56667	2017-04-30	961	32.0333
486	52	1	0	0	1	1	0	0	1	1	1	2	0	1	0	1	194	2.42	0.59	1.93	22.6	32.8	15.2	34.2	39.6	0	1	0.797521	80.1653	0.243802	1.47	2.19	0.39	231	0	0.671233	105.479	0	0.178082	0	2012-10-16	2014-10-31	2	1	745	24.8333	2020-07-01	2815	93.8333
95	55	1	0	0	0	1	0	1	1	0	1	2	1	1	1	2	71	0.94	0.32	3.38	40.6	24.2	29.9	37.4	157.5	1	2	3.59574	75.5319	0.340426	1.6	0.78	0.12	38	1	2.05128	48.7179	0	0.153846	0	2014-05-06	2014-11-05	1	1	183	6.1	2017-03-22	1051	35.0333
103	70	1	0	0	0	1	0	0	1	0	0	1	0	1	0	2	287	1.48	0.22	4.25	23.9	25.1	9	36.2	84.4	0	1	2.87162	193.919	0.148649	2.23	1.06	0.17	164	0	2.10377	154.717	0	0.160377	0	2014-02-08	2014-11-05	1	1	270	9	2016-12-16	1042	34.7333
395	58	1	0	1	0	1	1	0	1	1	1	1	0	0	0	1	111	2.34	0.62	3.45	37.8	37	24.7	36.4	134.1	0	2	1.47436	47.4359	0.264957	4.54	2.66	0.64	125	1	1.70677	46.9925	0	0.240602	0	2013-09-16	2014-11-19	1	1	429	14.3	2020-06-30	2479	82.6333
80	49	1	0	0	0	0	0	0	1	0	1	1	1	1	1	2	182	1.4	0.54	5.32	85.1	30.2	5.7	39.5	147.2	1	1	3.8	130	0.385714	4.37	2.76	0.35	191	1	1.58333	69.2029	0	0.126812	0	2014-08-05	2014-11-20	1	1	107	3.56667	2016-05-31	665	22.1667
417	55	1	0	0	1	0	0	1	1	0	1	1	1	0	0	3	48	1.34	0.54	4.07	30.1	41.1	24	35.4	67	1	0	3.03731	35.8209	0.402985	5.03	0.52	0.24	57	0	9.67308	109.615	0	0.461538	1	2013-11-07	2014-11-24	1	1	382	12.7333	2020-07-01	2428	80.9333
62	61	1	0	0	1	1	1	0	1	1	1	2	0	0	0	3	60	0.67	0.31	1.82	42.4	42.5	23.5	35.1	165	1	2	2.71642	89.5522	0.462687	2.61	1.21	0.14	75	1	2.15702	61.9835	1	0.115702	0	2013-08-06	2014-11-24	1	1	475	15.8333	2015-10-31	816	27.2
334	46	1	1	1	1	1	0	1	1	0	1	1	1	0	0	1	51	0.86	0.17	0.87	47.9	114.8	21.7	29.8	267.7	1	0	1.01163	59.3023	0.197674	3.3	1.33	0.48	98	0	2.4812	73.6842	0	0.360902	0	2012-11-13	2014-11-24	2	1	741	24.7	2020-07-01	2787	92.9
205	66	1	0	0	1	1	1	0	1	1	1	1	0	0	0	3	97	1.09	0.32	4.21	17.4	27.4	15.7	35.1	31.4	0	1	3.86239	88.9908	0.293578	0.99	1.09	0.27	103	0	0.908257	94.4954	0	0.247706	0	2012-10-15	2014-11-26	2	1	772	25.7333	2019-01-30	2298	76.6
371	52	1	0	0	0	0	1	1	1	0	1	1	1	1	1	1	114	1.62	0.21	2.17	39.3	23.7	14	42.6	72.5	0	2	1.33951	70.3704	0.12963	3.02	1.74	0.2	116	0	1.73563	66.6667	0	0.114943	0	2014-06-09	2014-12-25	1	1	199	6.63333	2020-07-01	2214	73.8
88	59	1	0	0	1	1	1	1	1	0	1	1	1	0	0	1	202	1.99	0.99	4.32	16.4	21.1	17.6	37.9	21.5	0	0	2.17085	101.508	0.497487	1.87	2.41	0.47	205	0	0.775934	85.0622	1	0.195021	0	2013-05-13	2014-12-25	1	1	591	19.7	2016-06-30	1144	38.1333
620	51	1	0	1	1	0	0	0	1	0	1	2	1	0	1	2	58	0.58	0.21	1.39	10.8	17.9	26.2	28.7	37.2	1	0	2.39655	100	0.362069	1.97	0.63	0.2	37	1	3.12698	58.7302	0	0.31746	0	2014-05-14	2015-01-04	1	1	235	7.83333	2020-01-15	2072	69.0667
574	64	0	0	0	1	0	0	1	1	0	1	1	1	0	0	1	119	1.71	0.52	5.1	46	25.8	12.3	41.6	91.2	1	0	2.98246	69.5906	0.304094	2.65	1.55	0.24	130	0	1.70968	83.871	0	0.154839	0	2014-04-29	2015-01-05	1	1	251	8.36667	2020-07-01	2255	75.1667
424	65	1	0	0	1	0	0	1	1	0	1	2	1	1	0	2	186	1.69	0.76	6.07	23.8	27.7	9.3	34.8	109	1	0	3.59172	110.059	0.449704	8.47	1.31	0.53	165	0	6.46565	125.954	1	0.40458	0	2012-12-25	2015-01-08	2	1	744	24.8	2020-07-01	2745	91.5
117	63	1	0	0	1	1	1	1	1	0	1	1	1	0	0	1	131	0.39	0.27	8.03	21.7	23	11.3	42.3	90.6	1	0	20.5897	335.897	0.692308	3.71	2.09	0.38	113	1	1.77512	54.067	1	0.181818	0	2013-09-18	2015-01-15	1	1	484	16.1333	2017-04-13	1303	43.4333
68	62	1	0	1	1	0	1	1	1	0	1	2	0	0	1	1	79	0.49	0.12	0.83	45.3	51.4	18	33.6	381.7	1	0	1.69388	161.224	0.244898	1.14	0.38	0.16	41	1	3	107.895	0	0.421053	0	2014-08-05	2015-01-19	1	1	167	5.56667	2016-01-31	544	18.1333
591	52	1	0	0	0	0	0	0	1	0	1	1	0	0	0	1	122	0.89	0.45	6.44	107.3	97.5	38.7	41.3	36.1	0	0	7.23596	137.079	0.505618	4.11	1.1	0.32	158	0	3.73636	143.636	1	0.290909	0	2013-09-12	2015-01-23	1	1	498	16.6	2020-07-01	2484	82.8
136	62	1	0	0	1	1	0	1	1	0	1	1	0	1	0	1	91	1.27	0.34	1.76	14	22.5	9.7	39.3	44	1	0	1.38583	71.6535	0.267717	1.6	1.03	0.24	91	1	1.5534	88.3495	0	0.23301	0	2012-12-25	2015-02-10	2	1	777	25.9	2017-09-30	1740	58
132	63	0	1	0	1	0	0	0	1	0	1	1	1	0	0	1	60	0.57	0.24	2	16.5	24.3	12.6	43.5	33.3	0	0	3.50877	105.263	0.421053	2.61	0.32	0.44	94	0	8.15625	293.75	0	1.375	1	2014-08-29	2015-02-12	1	1	167	5.56667	2017-08-31	1098	36.6
211	40	1	0	0	1	1	0	0	1	0	1	1	1	1	0	1	71	1.13	0.22	3.39	10.1	17	8.2	39.8	63.8	0	1	3	62.8319	0.19469	2.45	0.99	0.18	57	1	2.47475	57.5758	0	0.181818	0	2012-10-17	2015-02-16	2	1	852	28.4	2019-09-01	2510	83.6667
292	58	1	1	1	1	0	1	0	1	0	1	2	0	0	0	3	114	2.3	0.57	4.3	33.8	26.3	24.7	41.3	73.7	0	0	1.86957	49.5652	0.247826	3.19	2.61	0.36	126	0	1.22222	48.2759	0	0.137931	0	2014-06-13	2015-02-26	1	1	258	8.6	2020-07-01	2210	73.6667
162	63	1	0	0	0	1	1	0	1	0	1	1	1	0	1	2	166	1.44	0.36	2.79	28.3	24.9	9.6	41.5	185.2	1	1	1.9375	115.278	0.25	4.59	1.14	0.44	181	2	4.02632	158.772	0	0.385965	0	2014-08-20	2015-03-19	1	1	211	7.03333	2018-03-31	1319	43.9667
166	55	1	0	0	0	0	0	0	1	0	1	1	1	0	0	2	80	0.96	0.32	2.65	57.6	45.7	19.8	35.6	22.8	1	2	2.76042	83.3333	0.333333	2.66	1.91	0.23	97	0	1.39267	50.7853	0	0.120419	0	2014-04-04	2015-03-23	1	1	353	11.7667	2018-04-09	1466	48.8667
85	57	1	0	0	1	1	1	0	1	1	1	1	1	1	1	1	67	1.21	0.23	1	17.4	56.1	25.2	33.8	290.4	1	0	0.826446	55.3719	0.190083	1.66	1.05	0.32	52	1	1.58095	49.5238	0	0.304762	0	2014-12-02	2015-03-24	1	1	112	3.73333	2016-06-30	576	19.2
78	69	0	1	0	0	0	0	0	1	0	1	1	1	1	1	1	213	1.04	0.3	3.13	19.8	42.2	11.9	32.8	72.9	1	2	3.00962	204.808	0.288462	2.78	1.42	0.33	157	1	1.95775	110.563	0	0.232394	0	2015-01-20	2015-03-31	1	1	70	2.33333	2016-05-27	493	16.4333
348	62	1	1	0	1	0	0	1	1	0	1	1	1	0	0	1	128	0.73	0.39	3.87	29.4	24.4	22.5	35.7	39.8	1	0	5.30137	175.342	0.534247	3.82	1.23	0.23	75	2	3.10569	60.9756	1	0.186992	0	2012-10-10	2015-03-31	2	1	902	30.0667	2020-07-01	2821	94.0333
436	61	1	0	0	0	0	0	1	1	0	1	2	0	0	0	1	49	0.69	0.45	2.78	18.5	40.2	62.2	28.1	26.4	0	0	4.02899	71.0145	0.652174	3.7	0.28	0.08	81	0	13.2143	289.286	1	0.285714	0	2012-09-07	2015-04-09	2	1	944	31.4667	2020-07-01	2854	95.1333
546	57	0	1	1	1	0	0	1	1	0	1	2	0	1	0	1	66	0.81	0.39	2.48	39.9	38.1	21.1	33.3	76.2	1	1	3.06173	81.4815	0.481481	2.37	1.03	0.21	44	2	2.30097	42.7184	1	0.203883	0	2014-07-21	2015-04-15	1	1	268	8.93333	2020-07-01	2172	72.4
41	62	1	0	0	0	0	0	0	1	0	1	2	0	1	0	2	121	1.02	0.39	4.6	43.5	28.5	18.5	38	69	0	0	4.5098	118.627	0.382353	4.11	0.42	0.19	258	0	9.78571	614.286	0	0.452381	1	2013-08-01	2015-04-15	1	1	622	20.7333	2015-10-17	807	26.9
305	49	1	0	0	1	0	1	1	1	1	1	2	0	1	0	1	63	0.19	0.08	4.75	79.1	94.1	35.9	26.8	223.1	1	0	25	331.579	0.421053	2.16	1.78	0.41	80	1	1.21348	44.9438	0	0.230337	0	2014-07-14	2015-04-17	1	1	277	9.23333	2020-04-10	2097	69.9
330	54	1	0	0	0	0	0	0	1	0	1	1	0	0	0	1	64	0.97	0.49	3.01	51.1	48.5	33.4	31.1	85.3	0	0	3.10309	65.9794	0.505155	1.81	1.27	27	95	0	1.4252	74.8031	1	21.2598	1	2012-08-31	2015-04-21	2	1	963	32.1	2020-07-01	2861	95.3667
98	48	1	0	0	1	1	0	0	1	0	1	1	0	1	0	1	172	1.73	0.34	2.04	39.1	15.8	11.9	38.8	41.7	0	0	1.17919	99.422	0.196532	1.8	2.56	0.23	139	0	0.703125	54.2969	0	0.0898438	0	2012-06-11	2015-04-21	2	1	1044	34.8	2020-07-01	2942	98.0667
104	75	1	1	0	1	1	0	0	1	0	1	1	1	1	1	2	132	0.84	0.5	2.78	32.8	35.7	17.1	41.4	44.9	1	0	3.30952	157.143	0.595238	5.67	0.67	1.06	69	1	8.46269	102.985	1	1.58209	1	2014-12-29	2015-04-24	1	1	116	3.86667	2016-12-31	733	24.4333
67	61	1	0	0	0	0	0	0	1	0	1	2	0	0	0	3	102	1.32	0.5	1.58	27.1	36.8	25.6	31.4	56.5	1	1	1.19697	77.2727	0.378788	2.47	1.63	0.43	132	1	1.51534	80.9816	0	0.263804	0	2015-01-27	2015-05-04	1	1	97	3.23333	2016-01-11	349	11.6333
494	49	1	0	0	1	0	0	1	1	0	1	1	1	0	0	2	207	1.32	0.76	4.23	39.9	25.5	15.1	40.2	64.3	1	0	3.20455	156.818	0.575758	4.97	1.78	0.47	209	0	2.79213	117.416	1	0.264045	0	2014-09-29	2015-05-07	1	1	220	7.33333	2016-05-09	588	19.6
534	65	1	0	0	0	1	0	0	1	0	0	1	0	1	0	2	90	0.85	0.61	6.75	41.7	68.1	12.4	41	19	1	0	7.94118	105.882	0.717647								1		1	2013-08-01	2015-05-11	1	1	648	21.6	2020-07-01	2526	84.2
76	55	1	0	0	0	1	1	0	1	0	0	1	0	0	0	1	70	1.7	0.45	2.73	67.9	44.5	12.7	41.5	66.7	1	2	1.60588	41.1765	0.264706	7.61	1.03	0.44	71	1	7.38835	68.932	0	0.427184	0	2013-04-18	2015-05-12	2	1	754	25.1333	2016-04-30	1108	36.9333
77	52	1	0	0	0	0	1	0	1	1	1	2	0	1	0	1	68	0.96	0.19	1.84	40.4	58.7	35.3	35.4	103.4	0	1	1.91667	70.8333	0.197917	1.86	1.2	0.32	77	0	1.55	64.1667	0	0.266667	0	2013-05-23	2015-05-14	1	1	721	24.0333	2016-05-20	1093	36.4333
298	61	1	0	0	1	0	0	0	1	0	1	2	1	0	1	1	178	0.76	0.25	6.81	20.6	32	33.3	39.4	66.6	1	0	8.96053	234.211	0.328947	0.94	0.63	0.19	47	0	1.49206	74.6032	0	0.301587	0	2014-05-09	2015-06-12	1	1	399	13.3	2019-11-28	2029	67.6333
464	55	0	0	0	0	0	0	0	1	0	1	1	0	1	0	3	144	1.74	0.2	1.28	33.1	29.1	17.6	40.9	93.4	1	2	0.735632	82.7586	0.11	1.81	1.11	0.2	80	1	1.63063	72.0721	0	0.18018	0	2014-06-12	2015-06-15	1	1	368	12.2667	2019-11-28	1995	66.5
159	60	1	0	0	1	0	0	1	1	0	1	1	0	1	0	2	181	1.2	0.57	4.21	46	21.4	11.6	36	33.5	0	0	3.50833	150.833	0.475	2.53	1.37	0.46	219	1	1.84672	159.854	1	0.335766	0	2014-03-20	2015-06-18	1	1	455	15.1667	2018-02-28	1441	48.0333
304	42	1	0	0	1	0	1	0	1	0	1	1	0	1	0	1	270	1.06	0.52	3.4	147.7	25	20.1	41.4	27.3	0	0	3.20755	254.717	0.490566	2.93	1.46	0.43	144	0	2.00685	98.6301	1	0.294521	0	2014-09-29	2015-06-19	1	1	263	8.76667	2020-01-18	1937	64.5667
120	55	1	0	1	0	1	0	0	1	0	1	1	0	1	0	2	261	2.31	1.18	7.16	82.2	55	30.4	38.9	70.6	1	0	3.09957	112.987	0.510823	4.33	2.99	0.54	215	1	1.44816	71.9064	1	0.180602	0	2014-07-18	2015-06-24	1	1	341	11.3667	2017-04-30	1017	33.9
69	58	1	0	0	1	0	1	0	1	0	1	2	1	1	1	1	85	1.19	0.82	1.12	40.7	67.2	39.5	36	259.8	1	2	0.941176	71.4286	0.689076	0.79	2.11	0.44	68	2	0.374408	32.2275	1	0.208531	0	2014-01-13	2015-07-02	1	1	535	17.8333	2016-01-31	748	24.9333
99	62	0	0	0	1	0	0	0	1	0	1	2	1	0	0	3	103	0.71	0.19	1.23	14.2	32	15.6	29.2	87.7	1	0	1.73239	145.07	0.267606	0.66	0.46	0.09	31	1	1.43478	67.3913	0	0.195652	0	2015-03-03	2015-07-03	1	1	122	4.06667	2016-10-13	590	19.6667
547	64	0	0	0	0	0	0	1	1	0	1	1	1	0	0	3	77	1.14	0.6	3.08	37.7	28.5	22.9	40.7	44.1	1	0	2.70175	67.5439	0.526316	1.75	0.97	0.3	71	1	1.80412	73.1959	1	0.309278	0	2014-04-22	2015-07-08	1	1	442	14.7333	2020-07-01	2262	75.4
214	49	1	0	0	0	1	0	1	1	0	1	1	0	0	0	2	147	1.22	0.48	3.04	46.5	32.2	28.4	38.5	30.2	0	2	2.4918	120.492	0.393443	2.28	0.79	0.35	160	0	2.88608	202.532	0	0.443038	1	2013-07-12	2015-07-16	1	1	734	24.4667	2020-07-01	2546	84.8667
352	58	1	0	0	1	0	0	1	1	0	1	1	0	0	0	1	70	1.55	0.57	2.31	15.2	21.6	19.9	35	58	0	0	1.49032	45.1613	0.367742	2.49	1.92	0.39	88	0	1.29688	45.8333	0	0.203125	0	2012-12-12	2015-07-21	2	1	951	31.7	2020-07-01	2758	91.9333
59	47	1	0	0	0	1	0	0	1	0	1	1	1	1	0	2	295	2.56	0.37	3.24	17	16.6	4.4	36.9	21.9	0	0	1.26562	115.234	0.144531	4.25	2.47	0.33	188	1	1.72065	76.1134	0	0.133603	0	2014-09-17	2015-07-22	1	1	308	10.2667	2015-10-22	400	13.3333
527	66	0	0	0	1	0	0	1	1	0	1	1	0	0	0	2	87	0.81	0.18	3.16	14.5	31	17.3	43.2	30	1	1	3.90123	107.407	0.222222	7.24	0.61	0.01	124	1	11.8689	203.279	0	0.0163934	0	2013-06-05	2015-07-31	2	1	786	26.2	2020-07-01	2583	86.1
325	58	1	1	0	0	0	0	0	1	0	1	2	0	0	1	1	99	1.61	0.98	3.65	38.5	36.3	37.4	37.4	37.1	0	0	2.26708	61.4907	0.608696	2.18	0.79	0.09	72	0	2.75949	91.1392	1	0.113924	0	2014-12-08	2015-08-03	1	1	238	7.93333	2020-07-01	2032	67.7333
320	53	1	0	0	1	0	1	0	1	1	1	1	1	1	0	2	87	1.06	0.26	1.82	16.4	18.2	8.2	36.6	64.8	0	0	1.71698	82.0755	0.245283	4	0.47	0.05	100	1	8.51064	212.766	0	0.106383	0	2013-12-06	2015-08-04	1	1	606	20.2	2019-12-26	2211	73.7
73	40	1	0	0	0	0	1	1	1	0	1	1	0	0	0	1	72	0.65	0.19	3	76.5	44.6	27.1	41.4	201.9	1	1	4.61538	110.769	0.292308	2	1.49	0.32	61	1	1.34228	40.9396	0	0.214765	0	2014-12-29	2015-08-26	1	1	240	8	2016-04-11	469	15.6333
94	51	1	0	0	0	1	1	1	1	0	1	1	0	0	1	1	142	1.67	0.29	3.35	35.7	34.5	6	44	70.7	1	1	2.00599	85.0299	0.173653	3.81	1.14	32	138	2	3.34211	121.053	0	28.0702	1	2014-01-26	2015-08-27	1	1	578	19.2667	2016-09-09	957	31.9
251	50	1	0	0	0	1	0	0	1	0	1	2	0	0	0	1	194	1.31	0.63	7.08	25.3	17.7	28.9	41.9	84.5	1	0	5.40458	148.092	0.480916	3.54	1.58	0.32	135	2	2.24051	85.443	1	0.202532	0	2015-05-12	2015-09-11	1	1	122	4.06667	2020-07-01	1877	62.5667
134	65	1	0	1	1	1	0	0	1	0	1	1	1	0	0	1	183	1.12	0.89	2.57	59.2	50.1	10.9	33.1	32.8	0	0	2.29464	163.393	0.794643	2.79	1.27	0.63	235	0	2.19685	185.039	1	0.496063	1	2014-12-12	2015-09-14	1	1	276	9.2	2017-09-20	1013	33.7667
605	55	1	1	0	0	1	0	0	1	0	1	1	0	0	0	1	137	1.29	0.23	4.88	24.8	146.5	25.3	36.9	162.7	1	0	3.78295	106.202	0.178295	3.16	3.93	0.6	127	1	0.804071	32.3155	0	0.152672	0	2013-08-22	2015-09-14	2	1	753	25.1	2020-07-01	2505	83.5
613	55	1	0	0	0	1	0	1	1	0	0	1	0	1	0	2	352	1.38	0.65	5.59	54	24.9	14.9	42	73.8	0	2	4.05072	255.072	0.471014	3.66	2.39	0.26	359	0	1.53138	150.209	1	0.108787	0	2015-01-26	2015-09-21	1	1	238	7.93333	2020-06-30	1982	66.0667
58	55	1	0	0	1	1	1	0	1	0	1	1	1	0	0	1	62	0.89	0.26	1.76	33.7	24.4	19.4	39.8	81.7	0	1	1.97753	69.6629	0.292135	6.38	0.83	0.47	43	2	7.68675	51.8072	0	0.566265	1	2014-03-27	2015-10-14	1	1	566	18.8667	2016-04-14	749	24.9667
185	55	1	1	0	1	1	1	0	1	1	1	1	0	1	0	3	167	2.57	0.53	4	22.7	19.1	6.1	44.5	23.1	0	2	1.55642	64.9805	0.206226	4.33	2.18	0.49	136	1	1.98624	62.3853	0	0.224771	0	2014-10-16	2015-10-15	1	1	364	12.1333	2018-08-22	1406	46.8667
115	53	0	0	0	1	0	0	1	1	0	0	1	0	0	0	3	152	1.12	0.43	4.69	13.2	19	10.3	41.3	19.1	1	0	4.1875	135.714	0.383929	7.12	0.86	0.49	277	1	8.27907	322.093	0	0.569767	1	2013-09-12	2015-10-15	2	1	763	25.4333	2017-03-31	1296	43.2
196	66	1	0	0	1	1	0	1	1	0	1	2	0	0	0	1	150	1.91	1.3	3.79	20.6	20.1	35.4	30.7	53.9	0	0	1.98429	78.534	0.680628	2.31	2.3	0.66	176	0	1.00435	76.5217	1	0.286957	0	2015-01-16	2015-11-03	1	1	291	9.7	2018-12-01	1415	47.1667
316	51	1	0	0	0	1	0	1	1	0	1	2	0	1	1	1	278	1.75	0.53	6.97	49.8	81.9	16.8	34.6	111.6	1	1	3.98286	158.857	0.302857	3.25	1.72	0.26	130	1	1.88953	75.5814	0	0.151163	0	2013-11-28	2015-11-11	1	1	713	23.7667	2020-07-01	2407	80.2333
624	49	1	0	1	0	1	1	1	1	1	1	1	1	0	0	1	115	1.09	0.4	4.07	22.5	16.8	20.6	40.6	25	1	1	3.73394	105.505	0.366972	4.01	1.47	0.35	142	1	2.72789	96.5986	0	0.238095	0	2012-10-24	2015-11-16	2	1	1118	37.2667	2020-03-01	2685	89.5
151	59	1	1	0	1	1	1	0	1	0	1	1	0	0	0	1	124	2.28	0.42	2.11	29.9	26	7.8	44.4	41.6	1	1	0.925439	54.386	0.184211	3	1.23	0.36	128	0	2.43902	104.065	0	0.292683	0	2012-04-06	2015-11-19	2	1	1322	44.0667	2017-12-31	2095	69.8333
369	60	1	0	0	0	1	0	1	1	0	1	2	0	0	0	2	87	2.06	0.51	2.88	36.5	49.4	37.2	34.1	70.8	1	2	1.39806	42.233	0.247573	3.66	3.2	0.42	140	0	1.14375	43.75	0	0.13125	0	2014-04-02	2015-11-24	1	1	601	20.0333	2020-07-01	2282	76.0667
193	49	1	0	0	1	0	0	0	1	0	1	1	0	0	0	3	211	1.05	0.27	1.84	48.5	32.1	13.1	45.4	60.9	1	0	1.75238	200.952	0.257143	2.73	1.69	0.45	159	1	1.61538	94.0828	0	0.266272	0	2014-04-09	2015-12-03	1	1	603	20.1	2018-11-15	1681	56.0333
202	44	1	0	0	1	0	0	1	1	0	1	1	0	0	0	2	53	0.89	0.71	2.79	160.7	60.6	17.8	34.5	209	1	1	3.13483	59.5506	0.797753	3.5	0.62	0.72	49	2	5.64516	79.0323	1	1.16129	1	2015-06-10	2015-12-21	1	1	194	6.46667	2016-09-22	470	15.6667
506	43	1	0	0	1	1	1	1	1	0	0	1	0	0	0	2	201	1.78	0.32	3.12	109.5	74.7	22.2	44.6	81.8	1	0	1.75281	112.921	0.179775	2.73	2.11	0.25	150	1	1.29384	71.09	0	0.118483	0	2015-01-06	2015-12-21	1	1	349	11.6333	2020-07-01	2003	66.7667
409	57	1	0	0	1	0	1	1	1	0	1	2	0	0	0	1	47	0.48	0.29	0.76	22.7	18.2	13	33.3	18.4	0	1	1.58333	97.9167	0.604167	1	0.58	0.26	39	0	1.72414	67.2414	1	0.448276	1	2012-11-14	2015-12-31	2	1	1142	38.0667	2020-07-01	2786	92.8667
266	42	1	0	1	1	1	1	0	1	1	1	1	0	1	0	2	192	2.29	0.48	3.29	27.2	21.6	11.3	37.8	109.1	0	0	1.43668	83.8428	0.209607	5.34	2.6	0.52	195	0	2.05385	75	0	0.2	0	2015-10-10	2016-01-11	1	1	93	3.1	2020-07-01	1726	57.5333
515	48	1	0	0	0	0	0	0	1	0	1	1	0	0	0	3	121	1.15	0.98	6.03	119.2	28.8	17.6	36.5	122	1	2	5.24348	105.217	0.852174	3.4	2.35	0.43	115	1	1.44681	48.9362	1	0.182979	0	2014-03-14	2016-01-18	1	1	675	22.5	2020-05-04	2243	74.7667
603	57	1	1	0	1	0	0	1	1	0	1	1	0	0	0	3	149	2.47	0.26	3.01	18.2	17.1	20.9	44.9	64.7	0	0	1.21862	60.3239	0.105263	3.34	1.55	0.23	133	1	2.15484	85.8065	0	0.148387	0	2015-01-15	2016-01-21	1	1	371	12.3667	2020-07-01	1994	66.4667
420	57	1	0	0	1	1	1	0	1	1	1	1	0	1	0	3	66	0.51	0.31	10.11	66.2	43.2	27.1	38.2	117.3	1	2	19.8235	129.412	0.607843	3.94	1.03	0.25	69	0	3.82524	66.9903	1	0.242718	0	2014-09-17	2016-01-21	1	1	491	16.3667	2020-07-01	2114	70.4667
118	49	1	0	1	1	0	0	1	1	0	1	2	1	0	0	2	50	0.56	0.2	1.88	38.3	26	23.7	42.9	74.2	1	0	3.35714	89.2857	0.357143	3.23	0.46	0.22	27	1	7.02174	58.6957	0	0.478261	1	2015-06-15	2016-02-03	1	1	233	7.76667	2017-04-20	675	22.5
93	57	1	0	0	0	1	1	0	1	0	1	1	0	0	0	1	77	0.4	0.53	2.02	54.2	33.4	13.7	35.7	104.1	1	0	5.05	192.5	1.325	3.52	1.64	0.43	91	1	2.14634	55.4878	1	0.262195	0	2015-01-08	2016-02-13	1	1	401	13.3667	2016-09-02	603	20.1
498	55	1	1	1	0	1	1	0	1	1	1	2	1	1	0	1	90	0.97	0.22	1.21	37	36.8	29.3	36.4	82.1	0	1	1.24742	92.7835	0.226804	1.61	0.83	0.16	74	0	1.93976	89.1566	0	0.192771	0	2015-06-30	2016-02-14	1	1	229	7.63333	2020-07-01	1828	60.9333
353	50	1	0	0	0	1	1	0	1	0	0	1	0	1	0	1	136	1.5	0.46	4.2	23.7	19.3	16.8	39.8	69.9	1	0	2.8	90.6667	0.306667	2.28	1.45	0.23	102	0	1.57241	70.3448	0	0.158621	0	2015-04-15	2016-02-22	1	1	313	10.4333	2020-07-01	1904	63.4667
89	56	1	1	1	1	1	0	1	1	0	1	1	1	0	0	3	117	1.96	0.36	3.33	72.2	66.4	9.1	36.9	75.3	1	0	1.69898	59.6939	0.183673	3.05	1.81	0.33	98	2	1.68508	54.1436	0	0.18232	0	2015-07-29	2016-02-23	1	1	209	6.96667	2016-07-21	358	11.9333
110	57	1	0	0	1	1	1	1	1	0	1	1	1	0	0	3	102	1	0.52	3.56	7.4	36.8	29.7	34.4	26.1	0	0	3.56	102	0.52	2.54	0.82	0.37	69	1	3.09756	84.1463	1	0.45122	1	2014-08-15	2016-03-02	1	1	565	18.8333	2017-03-05	933	31.1
394	65	1	0	1	1	1	1	0	1	1	1	1	1	0	1	1	127	1.76	0.76	3.06	30.7	26	12.5	44.8	97.1	0	0	1.73864	72.1591	0.431818	3.24	2.53	0.39	150	0	1.28063	59.2885	0	0.15415	0	2015-01-14	2016-03-03	1	1	414	13.8	2020-07-01	1995	66.5
271	56	0	1	1	0	0	0	1	1	0	1	1	0	0	0	3	83	1.47	0.19	1.75	33.2	32	9.1	35.7	90.6	1	1	1.19048	56.4626	0.129252	2.8	1.41	0.3	97	1	1.98582	68.7943	0	0.212766	0	2014-01-02	2016-03-04	2	1	792	26.4	2020-07-01	2372	79.0667
536	69	0	1	1	0	0	0	1	1	0	0	1	0	1	0	1	89	1.74	0.22	3.26	15.5	18.5	15.2	40	68.2	1	0	1.87356	51.1494	0.126437	3.29	2.04	0.28	97	0	1.61275	47.549	0	0.137255	0	2015-07-28	2016-03-21	1	1	237	7.9	2020-07-01	1800	60
519	68	1	1	0	1	1	0	0	1	0	1	1	0	1	0	1	61	0.89	0.42	2.98	25.1	24.6	14.2	37.3	28.2	0	0	3.34831	68.5393	0.47191	2.91	1.33	0.3	83	0	2.18797	62.406	1	0.225564	0	2014-12-12	2016-03-21	1	1	465	15.5	2020-07-01	2028	67.6
149	60	0	0	0	1	0	0	0	1	0	1	1	0	0	0	1	61	1.4	0.37	2.74	36.5	36.9	16.3	39.3	58.6	1	0	1.95714	43.5714	0.264286	3.11	0.85	0.26		0	3.65882	0	0	0.305882	0	2013-01-30	2016-03-22	2	1	1147	38.2333	2018-06-06	1953	65.1
128	58	1	0	0	0	0	0	0	1	0	1	2	1	0	1	1	77	0.91	0.46	2.56	27.1	38.3	24.5	28.9	36.2	1	0	2.81319	84.6154	0.505495	4.07	1.11	0.64	88	1	3.66667	79.2793	1	0.576577	1	2015-02-26	2016-03-28	1	1	396	13.2	2017-07-09	864	28.8
355	60	1	0	0	0	1	0	0	1	0	1	1	1	0	0	1	73	0.49	0.46	5.73	61.3	30.8	8.7	40	102.5	1	0	11.6939	148.98	0.938776	2.43	1.23	0.36	75	1	1.97561	60.9756	1	0.292683	0	2015-02-11	2016-03-30	1	1	413	13.7667	2020-01-24	1808	60.2667
284	57	1	1	0	1	0	0	0	1	0	1	1	1	0	0	1	95	1.71	0.34	3.41	23.1	21.3	11.8	44.3	38.2	1	0	1.99415	55.5556	0.19883	5.57	1.22	0.51	82	0	4.56557	67.2131	0	0.418033	0	2013-05-03	2016-04-01	2	1	1064	35.4667	2020-07-01	2616	87.2
542	61	0	0	0	1	0	0	1	1	0	1	1	0	0	0	3	181	0.65	0.45	6.76	76.3	63.1	19	44.1	24.8	0	1	10.4	278.462	0.692308	1.2	1.33	0.23	190	0	0.902256	142.857	1	0.172932	0	2014-11-05	2016-04-05	1	1	517	17.2333	2020-07-01	2065	68.8333
623	59	0	0	0	0	0	0	1	1	0	0	1	0	1	0	2	126	1.21	0.42	6.41	26.2	74.8	23.3	42.3	52.6	1	1	5.29752	104.132	0.347107	2.2	2.39	0.29	125	0	0.920502	52.3013	0	0.121339	0	2014-04-15	2016-04-07	1	1	723	24.1	2020-03-01	2147	71.5667
81	63	0	0	0	0	0	0	0	1	0	0	1	0	0	0	1	191	1.28	0.22	4.12	26	20.4	9.3	41.7	20.6	0	0	3.21875	149.219	0.171875	3.42	1.44	0.14	162	1	2.375	112.5	0	0.0972222	0	2014-12-16	2016-04-08	1	1	479	15.9667	2017-06-04	901	30.0333
338	66	1	0	0	1	0	0	1	1	0	1	1	1	0	0	1	120	0.97	0.47	3.21	52.2	35.6	14.4	34.3	47.4	0	1	3.30928	123.711	0.484536	2.08	1.68	0.37	173	0	1.2381	102.976	1	0.220238	0	2013-04-28	2016-04-12	2	1	1080	36	2020-07-01	2621	87.3667
326	61	1	0	0	0	1	1	1	1	0	0	1	0	0	0	1	224	1.14	0.33	2.79	24.7	22	16.6	36	112.3	0	2	2.44737	196.491	0.289474	2.37	1.61	0.34	165	0	1.47205	102.484	0	0.21118	0	2015-05-28	2016-04-24	1	1	332	11.0667	2020-05-17	1816	60.5333
130	53	1	0	1	1	1	0	0	1	0	1	1	0	0	0	3	227	1.69	0.33	3.58	43	33	7.6	42.7	89.8	0	0	2.11834	134.32	0.195266	3.3	2.02	0.35	198	0	1.63366	98.0198	0	0.173267	0	2015-08-03	2016-05-18	1	1	289	9.63333	2017-07-31	728	24.2667
521	66	1	1	0	1	0	0	0	1	0	1	1	0	0	0	3	62	0.4	0.21	1.55	16.3	21.5	15.2	38.8	28.6	1	0	3.875	155	0.525	2.38	0.51	0.16	65	0	4.66667	127.451	1	0.313725	0	2014-07-01	2016-05-19	1	1	688	22.9333	2020-07-01	2192	73.0667
363	55	1	0	0	0	1	1	1	1	0	1	2	0	0	0	1	64	0.98	0.21	1.02	19.7	32.4	21.2	30.2	19.9	1	1	1.04082	65.3061	0.214286	1.81	1.42	0.26	74	0	1.27465	52.1127	0	0.183099	0	2014-02-17	2016-05-23	2	1	826	27.5333	2020-02-26	2200	73.3333
260	68	1	0	0	0	0	0	0	1	0	1	2	0	0	0	2	126	0.91	0.62	3.98	44.2	30.3	34.7	31.1	100.1	1	0	4.37363	138.462	0.681319	3.35	1.25	0.37	124	0	2.68	99.2	1	0.296	0	2015-07-02	2016-05-24	1	1	327	10.9	2020-05-09	1773	59.1
288	62	1	0	0	1	0	0	1	1	0	1	1	1	0	0	2	44	0.64	0.19	1.91	33.9	29.3	23.4	42.9	190.9	0	0	2.98438	68.75	0.296875	3.24	1.84	1.16	245	0	1.76087	133.152	0	0.630435	1	2013-12-10	2016-05-26	2	1	898	29.9333	2020-07-01	2395	79.8333
276	54	1	0	0	1	0	0	0	1	0	1	1	0	0	0	2	166	0.6	0.16	1.41	41.1	34.1	6.5	33.7	76.1	0	0	2.35	276.667	0.266667	2.48	0.92	0.17	146	1	2.69565	158.696	0	0.184783	0	2015-08-03	2016-05-30	1	1	301	10.0333	2020-03-11	1682	56.0667
597	34	1	0	0	0	1	1	1	1	0	1	1	0	0	0	1	146	2.05	0.33	2.09	51.6	32.2	23.2	38.5	25.5	1	2	1.01951	71.2195	0.160976	3.1	1.68	0.21	173	1	1.84524	102.976	0	0.125	0	2012-10-19	2016-06-01	2	1	1321	44.0333	2020-07-01	2812	93.7333
281	65	1	0	1	0	1	1	1	1	1	1	2	1	0	0	1	59	0.71	0.54	6.11	21.8	20.5	40.4	37.2	63.3	1	0	8.60563	83.0986	0.760563	4.17	0.99	0.32	78	1	4.21212	78.7879	1	0.323232	0	2015-07-02	2016-06-05	1	1	339	11.3	2019-12-06	1618	53.9333
389	52	1	0	0	1	1	1	0	1	1	1	1	0	0	0	1	76	1.41	0.4	1.64	29.7	47	19.7	30.5	69.9	0	0	1.16312	53.9007	0.283688	2.2	1.86	0.28	124	0	1.1828	66.6667	0	0.150538	0	2014-06-11	2016-06-12	1	1	732	24.4	2020-07-01	2212	73.7333
187	61	0	0	0	0	0	0	1	1	0	1	1	0	1	0	3	73	0.6	0.21	2.04	5.5	24.8	12.7	32.7	7.7	0	0	3.4	121.667	0.35	1.57	0.45	0.23	44	0	3.48889	97.7778	0	0.511111	1	2013-09-22	2016-06-15	2	1	997	33.2333	2018-09-01	1805	60.1667
264	55	1	0	1	1	1	1	0	1	1	1	2	1	0	1	1	94	1.68	0.36	3.08	30	24.4	6.7	38.4	121.9	1	1	1.83333	55.9524	0.214286	3.72	2.65	0.44	89	0	1.40377	33.5849	0	0.166038	0	2015-11-09	2016-06-21	1	1	225	7.5	2019-05-10	1278	42.6
249	65	0	0	0	0	0	0	0	1	0	1	1	0	1	0	2	81	0.34	0.43	4.95	61.9	26.4	13.7	34.5	80.3	1	2	14.5588	238.235	1.26	1.89	0.7	0.21	132	0	2.7	188.571	1	0.3	0	2014-05-23	2016-06-23	2	1	762	25.4	2020-05-07	2176	72.5333
318	48	1	0	0	0	0	0	0	1	0	0	1	0	1	1	1	182	1.58	0.9	4.69	74.6	38.3	13.9	38.5	109	0	1	2.96835	115.19	0.56962	3.17	1.87	0.42	166		1.69519	88.7701	1	0.224599	0	2012-11-14	2016-06-30	2	1	1324	44.1333	2020-07-01	2786	92.8667
489	60	1	0	0	1	0	0	1	1	0	0	1	0	0	0	1	96	2.12	0.98	5.51	44.3	17	7.3	38.7	62.7	1	0	2.59906	45.283	0.462264	2.75	2.49	0.38	124	0	1.10442	49.7992	1	0.15261	0	2015-11-10	2016-07-01	1	1	234	7.8	2020-07-01	1695	56.5
140	49	1	0	0	1	0	0	1	1	0	1	1	0	1	0	3	78	0.72	0.19	2.34	15.8	19.1	18	41.6	19	1	0	3.25	108.333	0.263889	2.85	1.43	0.45	104	1	1.99301	72.7273	0	0.314685	0	2014-03-25	2016-07-11	2	1	839	27.9667	2017-10-29	1314	43.8
90	65	1	1	0	0	1	1	1	1	1	1	1	1	0	0	1	129	0.88	0.42	4.34	42.6	31.7	27.5	36.3	66.5	1	2	4.93182	146.591	0.477273	5.64	1.5	0.56	172	1	3.76	114.667	1	0.373333	0	2014-04-29	2016-07-29	2	1	822	27.4	2016-08-15	839	27.9667
531	52	1	0	0	1	1	1	1	1	0	1	1	0	0	0	1	155	2.53	0.54	6.84	26.5	32.4	9.8	38.8	71.7	0	0	2.70356	61.2648	0.213439	7.28	2.07	0.68	209	0	3.51691	100.966	0	0.328502	0	2015-01-07	2016-08-12	1	1	583	19.4333	2020-07-01	2002	66.7333
549	36	1	0	0	0	0	0	0	1	0	1	1	0	0	0	1	265	2.77	0.73	2.12	48.6	50.2	17.8	38.6	130.4	0	0	0.765343	95.6679	0.263538	4.92	2.84	0.96	265	0	1.73239	93.3099	0	0.338028	0	2013-08-12	2016-08-15	2	1	1099	36.6333	2020-07-01	2515	83.8333
525	62	0	0	0	0	0	0	1	1	0	1	1	0	1	0	2	105	0.75	0.2	2.99	14.1	17.2	23.7	37.1	24.5	0	0	3.98667	140	0.266667	3.19	1.41	0.23	81	1	2.26241	57.4468	0	0.163121	0	2016-03-16	2016-08-23	1	1	160	5.33333	2020-07-01	1568	52.2667
450	57	1	0	0	1	0	0	0	1	0	1	1	1	0	0	3	76	0.54	0.23	2.24	18.6	29.8	11.4	37.7	34.3	1	1	4.14815	140.741	0.425926	1.59	0.35	0.15	45	0	4.54286	128.571	0	0.428571	0	2012-12-04	2016-09-08	2	1	1374	45.8	2020-07-01	2766	92.2
163	67	1	0	0	0	1	0	1	1	0	0	2	1	1	0	3	214	2.39	0.49	7.82	36.3	32.3	11.3	37.9	47.2	0	2	3.27197	89.5397	0.205021	4.11	1.87	0.52	128	0	2.19786	68.4492	0	0.278075	0	2014-04-24	2016-09-12	2	1	872	29.0667	2018-03-31	1437	47.9
538	57	1	0	0	0	0	1	0	1	0	0	2	1	0	0	2	131	1.69	0.45	3.27	57.1	26.4	17.6	38.6	24.9	1	1	1.93491	77.5148	0.266272	2.27	2.43	0.25	148	0	0.934156	60.9053	0	0.102881	0	2012-11-09	2016-09-13	2	1	1404	46.8	2020-07-01	2791	93.0333
265	53	1	0	0	1	0	0	0	1	0	1	2	0	1	0	1	178	2.11	0.37	4.58	32.9	31.5	19.7	46.5	59.3	1	0	2.17062	84.3602	0.175355	3.37	1.68	0.36	172	0	2.00595	102.381	0	0.214286	0	2015-09-09	2016-09-19	1	1	376	12.5333	2017-12-19	832	27.7333
	55	1	0	1	0	1	1	0	1	1	1	2	0	1	0	1	40	1.37	0.44	1.99	35	49	45.2	28.9	63	1	0	1.45255	29.1971	0.321168	0.94	1.57	0.32	54	1	0.598726	34.3949	0	0.203822	0	2015-04-08	2016-09-19	1	1	530	17.6667	2020-07-01	1911	63.7
390	49	1	0	0	1	1	1	0	1	0	0	1	1	0	0	1	114	1.46	0.38	2.99	45.2	18	17.7	38.1	64	1	1	2.04795	78.0822	0.260274	6.36	1.33	0.43	147	1	4.78195	110.526	0	0.323308	0	2014-09-09	2016-09-23	2	1	745	24.8333	2020-07-01	2122	70.7333
587	50	1	0	0	1	0	0	1	1	0	1	2	0	0	0	1	57	0.72	0.3	1.46	41.3	35.2	31.4	31	103.3	1	0	2.02778	79.1667	0.416667	1.96	0.5	0.19	63	1	3.92	126	0	0.38	0	2015-11-16	2016-09-26	1	1	315	10.5	2020-05-29	1656	55.2
380	59	1	1	1	0	0	0	0	1	0	1	2	0	0	0	1	86	1.51	0.42	3.4	41.6	33.1	16.9	27.8	313.7	1	1	2.25166	56.9536	0.278146	2.04	1.18	0.39	74	0	1.72881	62.7119	0	0.330508	0	2016-04-12	2016-10-09	1	1	180	6	2020-07-01	1541	51.3667
618	54	0	0	0	1	0	0	1	1	0	1	1	1	0	0	2	56	1.48	0.24	3.59	64.3	57.6	19.3	34.1	40	1	1	2.42568	37.8378	0.162162	2.14	1.92	0.28	88	2	1.11458	45.8333	0	0.145833	0	2014-10-08	2016-10-13	2	1	736	24.5333	2020-07-01	2093	69.7667
611	62	0	1	0	1	0	0	0	1	0	1	2	0	1	1	1	95	0.83	0.26	2.33	17.9	33.6	21.7	31	84	1	0	2.80723	114.458	0.313253	2.62	0.72	0.37	97	1	3.63889	134.722	0	0.513889	1	2016-06-21	2016-10-21	1	1	122	4.06667	2020-07-01	1471	49.0333
137	44	1	0	0	0	1	1	0	1	1	1	1	0	0	0	3	91	1.36	0.25	1.13	35.4	38.5	15.5	36.4	150.5	0	0	0.830882	66.9118	0.183824	2.18	1.19	0.34	120	0	1.83193	100.84	0	0.285714	0	2013-12-05	2016-10-21	2	1	1051	35.0333	2017-09-30	1395	46.5
178	38	1	0	1	1	1	0	0	1	0	1	2	0	1	0	2	83	0.82	0.26	1.92	27.2	39.9	19.3	37.9	89.5	0	0	2.34146	101.22	0.317073	3.25	0.48	0.19	56	1	6.77083	116.667	0	0.395833	0	2015-10-29	2016-10-31	1	1	368	12.2667	2018-06-22	967	32.2333
590	57	1	0	1	1	1	1	1	1	0	0	1	0	0	0	1	218	4.05	0.54	2.84	29.4	31.2	9.3	47.8	35.4	1	1	0.701235	53.8272	0.133333	3.38	4.92	0.49	192	0	0.686992	39.0244	0	0.0995935	0	2016-05-03	2016-11-04	1	1	185	6.16667	2020-07-01	1520	50.6667
505	50	1	0	1	0	0	0	1	1	0	1	1	1	0	0	1	99	1.77	0.81	4.38	59.9	46.7	20	34.5	119.4	1	2	2.47458	55.9322	0.457627	4.3	2.31	0.35	123	1	1.86147	53.2468	1	0.151515	0	2015-12-21	2016-11-11	1	1	326	10.8667	2020-07-01	1654	55.1333
508	63	1	0	0	1	1	0	0	1	0	1	1	1	0	1	1	125	0.47	0.31	2.2	18.9	28.2	28.8	33.6	36.3	1	0	4.68085	265.957	0.659574	1.22	0.75	0.25	65	1	1.62667	86.6667	1	0.333333	0	2012-01-17	2016-11-14	2	1	1763	58.7667	2020-07-01	3088	102.933
583	38	1	1	1	1	0	1	0	1	1	1	2	1	0	0	3	132	1.21	0.41	1.78	25.7	44.6	14	33.4	277.7	1	1	1.47107	109.091	0.338843	2.31	1.09	0.37	133	1	2.11927	122.018	0	0.33945	0	2016-04-21	2016-11-15	1	1	208	6.93333	2020-07-01	1532	51.0667
588	61	1	0	0		1	0	0	1	0	1	2	0	0	0	1	80	0.99	0.26	2.06	19.6	23.8	34.4	34.9	19.6	1	0	2.08081	80.8081	0.262626	3.77	2.44	0.5	129	0	1.54508	52.8689	0	0.204918	0	2014-08-01	2016-11-15	2	1	837	27.9	2020-07-01	2161	72.0333
561	57	1	0	1	1	1	0	0	1	0	1	2	0	0	0	1	59	0.71	0.14	1.67	30.2	22.9	12.1	41.7	62	1	1	2.35211	83.0986	0.197183	0.96	0.72	0.13	47	0	1.33333	65.2778	0	0.180556	0	2013-02-17	2016-11-17	2	1	1369	45.6333	2020-07-01	2691	89.7
392	59	1	0	0	1	1	1	0	1	1	1	2	1	0	0	1	78	0.77	0.46	3.53	30.6	62.5	18.2	34.4	82.9	1	0	4.58442	101.299	0.597403	3.61	0.71	0.4	63	1	5.08451	88.7324	1	0.56338	1	2016-04-27	2016-11-22	1	1	209	6.96667	2020-07-01	1526	50.8667
410	59	0	0	0	0	0	0	1	1	0	1	1	0	0	0	1	159	1.48	0.39	0.98	22.7	27.8	8	40.6	32.4	1	2	0.662162	107.432	0.263514	1.51	1.55	0.42	181	1	0.974194	116.774	0	0.270968	0	2016-05-24	2016-11-25	1	1	185	6.16667	2020-07-01	1499	49.9667
252	60	1	0	0	0	0	1	0	1	0	1	2	1	1	1	2	94	1.13	0.85	5.71	47.1	26.3	31.3	32.8	87.7	1	2	5.0531	83.1858	0.752212	2.44	1.13	0.38	78	0	2.15929	69.0265	1	0.336283	0	2015-09-08	2016-12-13	1	1	462	15.4	2020-05-08	1704	56.8
560	56	1	1	1	0	1	0	1	1	0	1	2	0	0	0	3	129	1	0.18	5.99	28.4	30.1	18.9	39.6	96.4	1	0	5.99	129	0.18	2.79	1.09	0.28	119	0	2.55963	109.174	0	0.256881	0	2013-04-18	2016-12-22	2	1	1344	44.8	2020-07-01	2631	87.7
234	58	0	0	0	1	0	0	1	1	0	1	2	1	0	1	3	132	1.06	0.26	2.39	42.7	49.8	10	39.5	52.6	1	0	2.25472	124.528	0.245283	2.38	0.94	0.33	95	1	2.53191	101.064	0	0.351064	0	2016-03-26	2016-12-26	1	1	275	9.16667	2020-07-01	1558	51.9333
507	64	1	1	0	0	1	0	0	1	0	1	1	0	1	0	1	310	1.39	0.35	3.34	100.9	65.7	19.6	41.3	57.4	1	2	2.40288	223.022	0.251799	2.63	2.54	0.36	177	1	1.03543	69.685	0	0.141732	0	2016-07-22	2016-12-27	1	1	158	5.26667	2020-07-01	1440	48
331	64	1	0	0	1	1	0	0	1	0	1	1	0	0	0	1	188	1.69	0.44	2.41	13.6	19.7	8.4	34.3	17.6	1	1	1.42604	111.243	0.260355	2.79	2.03	0.49	175	1	1.37438	86.2069	0	0.241379	0	2013-08-01	2016-12-28	2	1	1245	41.5	2020-07-01	2526	84.2
578	53	1	0	0	1	0	0	1	1	0	1	1	0	0	0	2	156	1.73	0.32	4.78	24.1	22.3	36.7	41.5	29.3	1	1	2.76301	90.1734	0.184971	5.95	2.3	0.42	158	0	2.58696	68.6957	0	0.182609	0	2016-12-19	2017-01-10	1	1	22	0.733333	2020-07-01	1290	43
253	60	1	0	1	1	0	1	0	1	0	0	1	0	0	0	2	150	2.42	0.82	7.55	65.3	64.3	11.2	40.3	75	0	0	3.11983	61.9835	0.338843	3.56	2.34	0.37	165	0	1.52137	70.5128	0	0.15812	0	2015-08-10	2017-02-04	1	1	544	18.1333	2020-06-06	1762	58.7333
598	57	1	0	0	0	1	1	0	1	0	1	1	0	0	0	1	76	0.82	0.59	3.56	18.2	27.6	11.5	34	150.2	1	0	4.34146	92.6829	0.719512	1.71	0.6	0.27	47	0	2.85	78.3333	1	0.45	1	2015-05-06	2017-02-08	1	1	644	21.4667	2020-07-01	1883	62.7667
200	69	1	1	0	1	1	0	1	1	0	1	2	0	1	0	1	144	1.45	0.42	2.57	29.5	101.7	13	27.4	274.9	1	1	1.77241	99.3103	0.289655	1.93	2.11	0.42	93	1	0.914692	44.0758	0	0.199052	0	2016-10-13	2017-02-27	1	1	137	4.56667	2020-07-01	1357	45.2333
254	67	1	0	0	0	1	1	0	1	0	1	1	1	0	0	1	53	0.46	0.17	1.53	29.4	22.6	18.3	35.7	54.3	1	2	3.32609	115.217	0.369565	1.2	0.4	0.12	33	2	3	82.5	0	0.3	0	2015-06-04	2017-02-27	1	1	634	21.1333	2020-03-20	1751	58.3667
152	63	1	0	0	0	1	1	0	1	1	1	2	0	0	1	3	87	1.15	0.32	1.98	24.8	47.1	33.6	32.2	242.4	0	0	1.72174	75.6522	0.278261	1.51	0.75	0.29	88	0	2.01333	117.333	0	0.386667	0	2014-05-20	2017-03-03	2	1	1018	33.9333	2018-01-05	1326	44.2
500	60	1	1	0	1	0	0	1	1	0	1	1	1	0	0	3	85	0.5	0.45	3	20.8	18.2	18.6	39.4	65.4	1	0	6	170	0.9	3.16	0.95	0.33	94	2	3.32632	98.9474	1	0.347368	0	2016-01-28	2017-03-08	1	1	405	13.5	2020-07-01	1616	53.8667
112	47	1	0	0	0	1	1	1	1	1	1	2	1	0	0	1	47	0.42	0.16	0.94	25.3	29.3	14.1	32.9	43.8	1	0	2.2381	111.905	0.380952	1.03	0.45	0.16	51	2	2.28889	113.333	0	0.355556	0	2015-07-13	2017-03-08	1	1	604	20.1333	2017-09-17	797	26.5667
593	61	1	0	0	0	0	0	0	1	0	1	1	1	0	0	2	160	2.03	0.78	2.44	38.4	41.3	14	34.1	91.3	1	1	1.20197	78.8177	0.384236	3.23	2.8	0.65	0.17	1	1.15357	0.0607143	0	0.232143	0	2015-12-08	2017-03-09	1	1	457	15.2333	2020-07-01	1667	55.5667
595	64	1	0	0	1	1	0	0	1	0	1	1	0	0	0	3	78	1.92	0.27	1.61	20.7	29.1	16.5	35.5	71.2	0	0	0.838542	40.625	0.140625	2.05	2.07	0.33	83	0	0.990338	40.0966	0	0.15942	0	2015-09-24	2017-03-09	1	1	532	17.7333	2020-05-21	1701	56.7
287	70	1	1	0	1	1	0	0	1	0	0	1	0	0	0	3	205	0.94	0.39	3.41	11.2	17.9	8.6	34.7	48.4	0	0	3.62766	218.085	0.414894	2.69	1.35	0.48	210	0	1.99259	155.556	0	0.355556	0	2016-02-19	2017-03-10	1	1	385	12.8333	2020-07-01	1594	53.1333
372	51	1	0	0	1	1	1	0	1	1	1	1	0	0	0	3	126	1.16	0.23	2.2	46	33	8.8	38.3	29.1	1	1	1.89655	108.621	0.198276	1.86	1.02	0.15	147	2	1.82353	144.118	0	0.147059	0	2013-04-12	2017-03-24	2	1	1442	48.0667	2020-07-01	2637	87.9
219	45	0	0	0	1	0	0	0	1	0	1	1	0	0	0	2	117	0.39	0.37	3.25	18.6	20.6	12.2	31.3	15.6	0	1	8.33333	300	0.948718	1.08	0.84	0.21	87	0	1.28571	103.571	1	0.25	0	2016-01-15	2017-03-28	1	1	438	14.6	2020-04-03	1540	51.3333
343	51	1	0	1	0	0	0	0	1	1	1	1	0	0	0	3	92	0.93	0.2	4.16	21.4	32.5	15.8	42	21.5	0	0	4.47312	98.9247	0.215054	2.02	0.98	0.28	78	0	2.06122	79.5918	0	0.285714	0	2016-03-07	2017-03-30	1	1	388	12.9333	2020-07-01	1577	52.5667
596	43	1	0	0	1	1	0	0	1	0	1	2	1	1	1	2	56	0.82	0.19	1.38	25.8	28.9	37.9	37.1	72	1	0	1.68293	68.2927	0.231707	2.49	1.03	0.28	36	2	2.41748	34.9515	0	0.271845	0	2015-07-14	2017-04-11	1	1	637	21.2333	2020-07-01	1814	60.4667
601	49	0	0	0	1	0	0	1	1	0	0	1	0	0	0	1	123	0.82	0.4	1.92	24.1	24.2	12.2	39.1	24.6	1	0	2.34146	150	0.487805	1.88	0.91	0.16	88	1	2.06593	96.7033	1	0.175824	0	2016-08-16	2017-04-18	1	1	245	8.16667	2020-07-01	1415	47.1667
256	67	0	0	0	1	0	0	1	1	0	1	1	0	0	0	1	177	1.85	0.7	4.18	23.6	28.5	17.5	36.7	90.8	0	0	2.25946	95.6757	0.378378	1.51	1.36	0.29	132	0	1.11029	97.0588	0	0.213235	0	2015-05-28	2017-04-18	1	1	691	23.0333	2020-07-01	1861	62.0333
427	64	0	0	0	0	0	0	0	1	0	1	1	0	0	0	3	89	2.07	0.7	2.42	20	37.5	22.7	31.4	96.8	0	0	1.16908	42.9952	0.338164	0.77	2.76	0.45	104	0	0.278986	37.6812	0	0.163043	0	2012-06-08	2017-04-27	2	1	1784	59.4667	2020-07-01	2945	98.1667
135	51	1	0	0	0	1	0	1	1	0	1	2	0	1	0	2	57	0.71	0.38	4.43	69.2	58.4	17.5	30.5	85.1	1	1	6.23944	80.2817	0.535211	1.61	0.58	0.21	53	1	2.77586	91.3793	1	0.362069	0	2015-07-17	2017-05-03	1	1	656	21.8667	2017-09-30	806	26.8667
255	53	1	1	0	1	1	1	0	1	0	1	1	1	0	0	3	130	2.13	0.6	4.16	36.4	22.6	11.3	37.4	66.1	0	0	1.95305	61.0329	0.28169	3.23	2.33	0.48	125	0	1.38627	53.6481	0	0.206009	0	2015-07-09	2017-05-03	1	1	664	22.1333	2020-07-01	1819	60.6333
190	61	1	1	1	0	1	0	1	1	0	1	2	0	0	0	1	45	1.08	0.36	1.84	43	100.1	43.1	30.9	64.5	1	2	1.7037	41.6667	0.333333	5.03	1.45	0.7	103	0	3.46897	71.0345	0	0.482759	1	2016-03-17	2017-05-05	1	1	414	13.8	2018-11-11	969	32.3
121	63	1	0	0	1	0	0	0	1	0	1	2	0	1	1	1	110	0.6	0.32	6.12	12.5	24.2	14.3	33.2	39.9	0	0	10.2	183.333	0.533333	6.58	1.25	0.97	164	2	5.264	131.2	1	0.776	1	2013-09-29	2017-05-05	2	1	1314	43.8	2017-11-05	1498	49.9333
523	72	0	0	0	0	0	0	1	1	0	0	1	0	1	0	1	148	0.99	0.46	3.76	54.8	48.6	11	40.8	37.2	1	2	3.79798	149.495	0.464646	2.57	1.28	0.25	137	0	2.00781	107.031	1	0.195312	0	2012-02-29	2017-05-08	2	1	1895	63.1667	2020-07-01	3045	101.5
474	61	1	1	0	0	0	0	1	1	0	1	1	0	0	0	1	152	1.39	0.62	3.82	25.1	23.4	11.4	39.7	23			2.7482	109.353	0.446043	3.49	1.81	0.43	153	0	1.92818	84.5304	1	0.237569	0	2012-05-16	2017-05-17	2	1	1827	60.9	2020-07-01	2968	98.9333
181	59	1	0	0	1	1	1	0	1	1	1	1	1	1	0	2	142	1.18	0.33	2.24	24.3	26.2	21.8	40.4	22.2	1	0	1.89831	120.339	0.279661	3.81	0.94	0.21	149	1	4.05319	158.511	0	0.223404	0	2016-05-20	2017-05-27	1	1	372	12.4	2018-07-08	779	25.9667
582	61	0	0	0	1	0	0	1	1	0	1	1	0	0	0	1	156	1.81	0.52	5.32	56.7	27.2	10	39.2	57.6	1	0	2.93923	86.1878	0.287293	6.45	1.75	0.41	210	1	3.68571	120	0	0.234286	0	2016-10-20	2017-05-31	1	1	223	7.43333	2020-07-01	1350	45
142	59	1	0	1	1	1	0	1	1	0	1	2	0	1	0	1	80	0.87	0.39	2.18	29.1	41.7	27	29.1	101.2	0	0	2.50575	91.954	0.448276								1		1	2014-07-02	2017-05-31	2	1	1064	35.4667	2017-11-05	1222	40.7333
177	59	1	0	0	1	1	0	1	1	0	1	2	0	1	0	2	62	1.03	0.92	6.12	58.3	33.3	42.3	42.9	87.5	0	1	5.94175	60.1942	0.893204	2.12	0.65	0.25	47	0	3.26154	72.3077	1	0.384615	0	2015-07-20	2017-06-05	1	1	686	22.8667	2018-12-19	1248	41.6
321	41	1	0	0	0	0	0	1	1	0	1	1	1	0	0	1	154	2.13	0.46	2.76	64.1	46.1	12.2	39.6	35.5	1	2	1.29577	72.3005	0.215962	3.52	2.18	0.38	150	0	1.61468	68.8073	0	0.174312	0	2016-02-03	2017-06-21	1	1	504	16.8	2020-07-01	1610	53.6667
564	58	1	0	0	1	1	1	1	1	0	1	2	0	0	0	2	158	2.09	0.35	2.21	17.8	19.3	7.9	46.1	25.3	0	0	1.05742	75.5981	0.167464	1.48	2.07	0.25	153	0	0.714976	73.913	0	0.120773	0	2014-04-15	2017-06-21	2	1	1163	38.7667	2020-07-01	2269	75.6333
203	55	1	0	0	0	0	0	0	1	0	1	1	0	1	0	2	171	1.34	1.05	7.3	71	52.8	33.1	40.7	81.5	1	0	5.44776	127.612	0.783582	3.14	1.62	0.39	167	1	1.93827	103.086	1	0.240741	0	2015-10-23	2017-07-11	1	1	627	20.9	2020-07-01	1713	57.1
396	75	0	0	0	1	0	0	1	1	0	1	1	0	0	0	1	109	1.15	0.27	3.14	23.8	22.7	9.3	37.9	14.3	1	0	2.73043	94.7826	0.234783	2.24	1.99	0.28	145	0	1.12563	72.8643	0	0.140704	0	2014-12-26	2017-07-20	2	1	937	31.2333	2020-07-01	2014	67.1333
156	61	1	0	0	1	1	0	1	1	0	0	1	1	0	0	1	54	0.55	0.34	1.79	52	53.5	8.8	35.5	53.9	1	0	3.25455	98.1818	0.618182	2.14	1.14	0.37	148	0	1.87719	129.825	1	0.324561	0	2014-01-27	2017-07-24	2	1	1274	42.4667	2018-03-15	1508	50.2667
411	68	0	1	0	1	0	0	1	1	0	1	1	0	0	0	1	82	0.4	0.16	1.12	10.9	28.7	17.7	39.4	42	1	0	2.8	205	0.4	1.11	0.63	0.17	92	0	1.7619	146.032	0	0.269841	0	2013-11-07	2017-07-25	2	1	1356	45.2	2020-07-01	2428	80.9333
602	56	0	1	0	0	0	0	0	1	0	1	1	0	1	0	1	157	0.96	0.22	4.56	30.8	23.7	13.3	35.8	65.6	1	2	4.75	163.542	0.229167	1.55	1.72	0.22	153	1	0.901163	88.9535	0	0.127907	0	2016-09-23	2017-07-31	1	1	311	10.3667	2020-07-01	1377	45.9
131	39	1	0	0	0	1	1	1	1	1	0	1	1	0	0	3	171	2.36	0.46	3.69	62.7	50.9	11.3	38.7	47.6	1	0	1.56356	72.4576	0.194915	3.38	2.26	0.33	191	1	1.49558	84.5133	0	0.146018	0	2015-01-30	2017-08-01	2	1	914	30.4667	2017-08-11	924	30.8
379	71	1	1	0	1	0	0	0	1	0	1	1	0	1	0	1	167	1.73	0.45	4.76	41.2	26.5	17.1	38.8	164.4	0	0	2.75145	96.5318	0.260116	5.99	2.4	0.68	144	0	2.49583	60	0	0.283333	0	2016-04-07	2017-08-21	1	1	501	16.7	2020-07-01	1546	51.5333
451	64	1	1	0	0	1	0	1	1	0	1	1	1	0	0	2	81	0.96	0.34	3.94	13.8	26.5	28	35.2	89	1	0	4.10417	84.375	0.354167	3.12	1.79	0.29	172	0	1.74302	96.0894	0	0.162011	0	2012-12-28	2017-09-07	2	1	1714	57.1333	2020-07-01	2742	91.4
490	61	1	0	0	0	0	0	1	1	0	1	1	0	1	0	2	104	1.22	0.32	1.98	13.8	21.2	15.1	38.3	11.2	0	0	1.62295	85.2459	0.262295	1.86	1.08	0.22	156	0	1.72222	144.444	0	0.203704	0	2016-12-07	2017-09-12	1	1	279	9.3	2020-07-01	1302	43.4
160	56	1	1	1	0	1	1	0	1	0	1	2	0	0	0	3	78	0.63	0.18	2.04	9.7	26.2	7.9	29.3	189.8	0	0	3.2381	123.81	0.285714	2.8	0.23	0.17	60	0	12.1739	260.87	0	0.73913	1	2013-04-17	2017-09-13	2	1	1610	53.6667	2018-03-01	1779	59.3
235	49	1	1	0	0	0	0	1	1	0	0	2	1	1	0	2	93	1.29	1.18	5.56	24.8	20.5	21.6	34.9	36.2	0	0	4.31008	72.093	0.914729	3.42	1.3	0.48	116	1	2.63077	89.2308	1	0.369231	0	2016-08-01	2017-09-14	1	1	409	13.6333	2020-07-01	1430	47.6667
269	43	1	1	0	1	0	0	0	1	0	1	1	1	0	0	2	147	1.14	0.48	2.75	43.8	20.7	9.1	39.9	123.9	1	0	2.41228	128.947	0.421053	3.45	1.29	0.49	134	1	2.67442	103.876	0	0.379845	0	2014-03-12	2017-09-21	2	1	1289	42.9667	2020-07-01	2303	76.7667
345	74	1	0	0	0	0	0	0	1	0	1	1	1	1	0	1	59	1.29	0.32	1.48	28.4	38.6	13.2	36	53.5	0	1	1.14729	45.7364	0.248062	3.15	1.16	0.37	189	0	2.71552	162.931	0	0.318966	0	2014-05-07	2017-09-22	2	1	1234	41.1333	2020-07-01	2247	74.9
553	57	1	0	1	1	0	1	0	1	1	1	2	0	0	0	1	79	0.35	0.41	3.37	7.4	27.4	37.3	28.3	41.7	0	0	9.62857	225.714	1.17143	1.59	0.45	0.19	35	0	3.53333	77.7778	1	0.422222	0	2016-11-08	2017-09-25	1	1	321	10.7	2020-07-01	1331	44.3667
468	52	0	0	0	1	0	0	0	1	0	1	1	0	0	0	3	207	2.04	0.36	4.11	79.3	45.1	10.2	38.4	83	0	0	2.01471	101.471	0.176471	4.77	2.19	0.4	217	0	2.17808	99.0868	0	0.182648	0	2015-10-29	2017-09-28	1	1	700	23.3333	2020-07-01	1707	56.9
165	56	0	0	0	0	1	0	1	1	0	0	2	0	1	0	2	158	1.43	0.96	6.95	102.3	31.2	21.6	33.8	41.5	0	2	4.86014	110.49	0.671329								1		0	2013-08-30	2017-09-30	2	1	1492	49.7333	2018-03-31	1674	55.8
302	48	1	1	0	1	0	1	1	1	1	1	1	0	0	0	1	89	1.06	0.44	3.01	39.5	50.1	13.4	36.2	127.5	1	2	2.83962	83.9623	0.415094	7.25	1.55	0.54	180	1	4.67742	116.129	0	0.348387	0	2013-04-23	2017-10-20	2	1	1641	54.7	2020-07-01	2626	87.5333
599	47	1	0	0	0	1	0	0	1	0	0	1	1	1	1	1	202	0.86	0.26	7.3	77	21	19	43.3	62.2	0	1	8.48837	234.884	0.302326	4.06	1.5	0.27	118	0	2.70667	78.6667	0	0.18	0	2016-06-01	2017-10-24	1	1	510	17	2020-07-01	1491	49.7
585	61	1	0	0	0	0	0	0	1	0	1	1	1	1	1	2	133	3.02	0.85	4.48	94.8	27.6	8.6	34.1	82.7	0	2	1.48344	44.0397	0.281457	4.13	1.66	0.45	168	0	2.48795	101.205	0	0.271084	0	2015-10-13	2017-11-21	2	1	770	25.6667	2020-07-01	1723	57.4333
604	61	1	1	0	1	0	1	0	1	1	1	1	0	0	0	1	70	0.85	0.27	2.67	43.2	45.2	23.2	43.6	54.7	0	0	3.14118	82.3529	0.317647	1.56	0.82	0.15	101	0	1.90244	123.171	0	0.182927	0	2016-03-04	2017-11-22	1	1	628	20.9333	2020-07-01	1580	52.6667
555	55	1	1	0	1	1	1	0	1	1	1	2	0	0	0	1	79	1.24	0.37	1.73	28.1	51.9	48.7	34.9	26.4	0	0	1.39516	63.7097	0.298387	1.56	1.43	0.36	66	0	1.09091	46.1538	0	0.251748	0	2016-07-07	2017-12-01	1	1	512	17.0667	2020-07-01	1455	48.5
433	56	1	0	0	1	1	0	0	1	0	1	2	0	0	0	3	57	0.47	0.38	3.34	29.7	29	27	31.6	66.8	1	0	7.10638	121.277	0.808511	1.97	0.67	0.18	41	0	2.9403	61.194	1	0.268657	0	2016-03-10	2017-12-08	1	1	638	21.2667	2020-07-01	1574	52.4667
167	64	1	0	0	1	0	0	1	1	0	0	1	0	0	0	3	154	1.87	0.5	3.24	48.8	20.6	18.6	38	33.2	0	1	1.73262	82.3529	0.26738	7.91	0.83	0.6	149	1	9.53012	179.518	0	0.722892	1	2016-09-29	2017-12-12	1	1	439	14.6333	2018-10-10	741	24.7
452	57	1	0	0	0	0	0	0	1	0	1	1	0	0	0	2	81	1.28	0.46	3.52	48.3	33.7	16.9	36.9	51.3	0	0	2.75	63.2812	0.359375	1.63	0.92	0.19	83	0	1.77174	90.2174	0	0.206522	0	2013-03-25	2017-12-14	2	1	1725	57.5	2020-07-01	2655	88.5
471	69	1	0	0	0	0	0	0	1	0	1	1	0	1	0	1	78	1.08	0.41	3.02	23.8	19.2	29	31.1	34.6	0	1	2.7963	72.2222	0.37963	2.47	1.56	0.21	62	0	1.58333	39.7436	0	0.134615	0	2016-10-19	2017-12-26	1	1	433	14.4333	2020-07-01	1351	45.0333
175	63	1	0	0	0	0	0	0	1	1	1	1	0	0	0	1	92	2.61	0.41	1.73	14.9	48.8	17.5	36.1	93.1	0	0	0.662835	35.249	0.157088	5.75	2.24	0.75	189	0	2.56696	84.375	0	0.334821	0	2012-11-14	2017-12-26	2	1	1868	62.2667	2018-06-02	2026	67.5333
322	62	1	0	0	1	1	1	0	1	1	1	1	0	0	0	1	106	1.37	0.46	1.89	30.4	32.2	16.2	42.9	24.2	0	0	1.37956	77.3723	0.335766	3.05	2.15	0.48	104	0	1.4186	48.3721	0	0.223256	0	2013-06-14	2018-01-30	2	1	1691	56.3667	2020-07-01	2574	85.8
617	39	1	1	0	1	0	0	1	1	0	1	1	0	1	0	1	131	1.31	0.51	5.89	31	28.9	12.6	34.6	42.9	1	0	4.49618	100	0.389313	5.58	1.31	0.44	113	2	4.25954	86.2595	0	0.335878	0	2016-03-07	2018-02-08	1	1	703	23.4333	2019-12-30	1393	46.4333
557	64	1	1	1	1	1	1	1	1	1	1	2	1	0	0	3	66	1.11	0.25	1.87	11.2	15.8	15.9	37.4	12.6	0	0	1.68468	59.4595	0.225225	2.77	1.1	0.22	83	0	2.51818	75.4545	0	0.2	0	2016-11-17	2018-03-02	1	1	470	15.6667	2020-07-01	1322	44.0667
351	56	1	1	0	0	1	1	0	1	0	1	1	0	0	0	1	129	0.64	0.27	2.28	22.6	22.4	12.1	36.7	76.7	0	0	3.5625	201.562	0.421875	2.33	1.35	0.31	135	0	1.72593	100	0	0.22963	0	2013-06-07	2018-03-06	2	1	1733	57.7667	2020-07-01	2581	86.0333
626	46	1	0	0	0	1	1	0	1	0	1	1	0	0	0	3	72	2.24	2.24	4.14	31.1	25.1	18.6	35.9	68.5	0	2	1.84821	32.1429	1	3.05	1.42	0.33	121	0	2.14789	85.2113	1	0.232394	0	2015-05-07	2018-03-13	2	1	1041	34.7		1697	56.5667
570	61	1	0	0	0	1	0	0	1	0	1	2	0	1	0	1	140	0.62	0.18	1.93	11.4	11.3	27.6	36.3	31.9	0	0	3.1129	225.806	0.290323	2.84	0.98	0.17	222	0	2.89796	226.531	0	0.173469	0	2016-12-08	2018-03-19	1	1	466	15.5333	2020-05-25	1264	42.1333
502	58	1	0	0	0	0	0	0	1	0	1	1	1	0	0	3	84	0.99	0.36	2.38	39	37.6	14.1	40.5	194.4	1	1	2.40404	84.8485	0.363636	2.63	1.17	0.29	84	2	2.24786	71.7949	0	0.247863	0	2016-03-29	2018-03-20	1	1	721	24.0333	2020-07-01	1555	51.8333
528	59	1	0	0	1	1	1	1	1	0	0	1	1	0	0	3	65	0.95	0.44	1.95	90.1	36.2	18.1	33	62.6	1	2	2.05263	68.4211	0.463158								1		1	2013-12-12	2018-03-31	2	1	1570	52.3333	2020-07-01	2393	79.7667
430	54	1	0	0	1	1	0	1	1	0	1	1	1	0	0	1	122	1.08	0.37	3.72	17.3	13.5	5.7	37.6	20.8	1	0	3.44444	112.963	0.342593	2.03	1.07	0.27	160	0	1.8972	149.533	0	0.252336	0	2012-02-27	2018-04-12	2	1	2236	74.5333	2020-07-01	3047	101.567
584	52	1	0	0	1	1	0	1	1	0	1	1	0	0	0	1	91	1.06	0.76	8.07	26.6	18.5	34.5	37.6	50.3	0	0	7.61321	85.8491	0.716981	3.62	1.3	0.24	130	0	2.78462	100	1	0.184615	0	2016-12-01	2018-04-18	1	1	503	16.7667	2020-07-01	1308	43.6
483	55	1	0	0	1	0	1	1	1	1	1	1	1	0	0	1	61	0.56	0.38	2.07	27.9	27	15.7	36.8	45.9	1	0	3.69643	108.929	0.678571	4.07	0.86	0.37	117	2	4.73256	136.047	1	0.430233	0	2012-01-09	2018-04-18	2	1	2291	76.3667	2020-07-01	3096	103.2
195	58	1	0	0	1	1	0	1	1	0	1	1	1	0	0	2	125	2.45	0.38	3.39	25.9	26.8	13.7	40.7	32.4	0	2	1.38367	51.0204	0.155102					0			0		1	2013-06-18	2018-04-30	2	1	1777	59.2333	2018-11-30	1991	66.3667
491	51	0	1	0	0	0	0	0	1	0	1	1	1	1	1	1	176	1.21	0.78	6.11	54.3	21.1	15.3	35.2	43.1	1	2	5.04959	145.455	0.644628	3.96	2.47	0.44	153	1	1.60324	61.9433	1	0.178138	0	2016-09-22	2018-05-22	1	1	607	20.2333	2020-07-01	1378	45.9333
342	50	1	0	0	1	0	0	0	1	1	1	1	1	0	0	1	116	1	0.23	2.08	18.2	23.1	11.1	41.3	34.3	0	0	2.08	116	0.23	3.75	1.55	0.32	157	0	2.41935	101.29	0	0.206452	0	2013-04-18	2018-06-13	2	1	1882	62.7333	2020-07-01	2631	87.7
412	46	1	0	1	1	0	0	0	1	0	1	1	1	0	0	1	44	0.46	0.43	3.43	14.5	18.4	44.2	37.8	39.5	0	0	7.45652	95.6522	0.934783	2.16	0.91	0.25	36	0	2.37363	39.5604	1	0.274725	0	2012-04-26	2018-06-14	2	1	2240	74.6667	2020-07-01	2988	99.6
466	48	1	0	0	1	0	0	1	1	0	1	1	0	0	0	3	199	1.27	0.18	1.56	32.7	28.2	17.2	42.9	40.3	0	2	1.22835	156.693	0.141732	1.66	1.11	0.21	140	0	1.4955	126.126	0	0.189189	0	2016-04-12	2018-07-23	2	1	832	27.7333	2020-07-01	1541	51.3667
358	57	0	0	0	1	0	0	0	1	0	1	1	0	0	0	1	84	0.95	0.4	4.11	12.4	19	23.8	34.5	13.4	0	0	4.32632	88.4211	0.421053	5.86	0.64	0.39	72	0	9.15625	112.5	0	0.609375	1	2014-02-24	2018-07-25	2	1	1612	53.7333	2020-07-01	2319	77.3
267	38	1	0	0	1	1	0	0	1	0	1	1	0	1	0	2	167	0.76	0.52	6.55	72.2	44.8	19.5	39	70	1	1	8.61842	219.737	0.684211	4.52	1.94	0.39	154	0	2.3299	79.3814	1	0.201031	0	2015-10-26	2018-08-06	2	1	1015	33.8333	2020-07-01	1710	57
350	61	1	0	1	1	1	0	1	1	0	1	2	0	0	0	1	132	1.53	1.73	7.19	130.9	54.7	25.7	39.7	31.5	1	1	4.69935	86.2745	1.13	6.92	1.95	0.58	164	0	3.54872	84.1026	1	0.297436	0	2014-08-05	2018-09-03	2	1	1490	49.6667	2020-07-01	2157	71.9
422	62	1	1	1	0	1	0	0	1	0	1	1	0	0	0	1	192	0.87	0.66	2.99	29	52.8	17.1	34.7	96.9	0	0	3.43678	220.69	0.758621	2.18	1.84	0.84	109	0	1.18478	59.2391	1	0.456522	1	2012-07-05	2018-09-07	2	1	2255	75.1667	2020-07-01	2918	97.2667
306	41	1	0	0	1	0	0	0	1	0	1	1	0	0	0	3	64	0.92	0.3	2.2	33.5	32.4	16	41.2	29.5	0	0	2.3913	69.5652	0.326087	1.32	0.76	0.14	69	1	1.73684	90.7895	0	0.184211	0	2013-10-15	2018-09-11	2	1	1792	59.7333	2019-06-18	2072	69.0667
204	61	1	1	0	0	1	0	1	1	0	1	1	1	0	0	2	108	1.14	0.72	3.72	51	33.5	10.1	34.7	50.3	1		3.26316	94.7368	0.631579	3.46	0.9	0.46	183	0	3.84444	203.333	1	0.511111	1	2016-08-03	2018-09-13	2	1	771	25.7	2019-01-21	901	30.0333
207	51	1	0	1	0	0	0	1	1	0	1	2	0	0	0	1	60	0.62	0.24	1.74	11.3	18.9	43.7	35.8	12.6	0	0	2.80645	96.7742	0.387097	2.47	1.31	0.37	62	0	1.8855	47.3282	0	0.282443	0	2016-11-25	2018-09-19	1	1	663	22.1	2020-07-01	1314	43.8
565	54	1	0	0	0	1	1	1	1	1	1	1	1	0	0	3	78	1.34	0.3	1.64	51.4	34.3	17.6	37.5	62.1	1	2	1.22388	58.209	0.223881	5.42	0.66	0.73	57	2	8.21212	86.3636	0	1.10606	1	2014-05-07	2018-10-23	2	1	1630	54.3333	2020-05-21	2206	73.5333
374	73	1	1	1	1	0	1	1	1	0	1	1	0	1	0	3	105	1.6	0.25	3.06	18.8	16.1	7	36.3	35.4	1	1	1.9125	65.625	0.15625	6.81	0.7	0.46	63	1	9.72857	90	0	0.657143	1	2016-02-25	2018-10-31	2	1	979	32.6333	2020-01-31	1436	47.8667
212	59	1	1	0	0	0	0	0	1	0	1	1	0	1	0	1	50	1.22	0.87	3.34	54.7	23.2	40.2	38.6	114.2	1	2	2.7377	40.9836	0.713115	2.37	0.75	0.21	50	1	3.16	66.6667	1	0.28	0	2012-06-27	2018-11-01	2	1	2318	77.2667	2019-11-24	2706	90.2
347	63	0	1	0	1	0	0	0	1	0	1	2	0	0	0	3	120	1.64	1.05	7.25	106.1	33.4	16.9	33.9	83.3	1	1	4.42073	73.1707	0.640244	7.88	1.86	0.54	193	0	4.23656	103.763	1	0.290323	0	2014-09-09	2018-11-06	2	1	1519	50.6333	2020-07-01	2122	70.7333
191	71	0	0	1	1	0	0	1	1	0	0	1	0	0	0	2	170	2.23	0.3	3.16	19.7	17.1	14.8	39	15.7	1	0	1.41704	76.2332	0.134529	3.29	2.02	0.39	174	2	1.62871	86.1386	0	0.193069	0	2016-01-19	2018-11-14	2	1	1030	34.3333	2019-05-14	1211	40.3667
201	52	1	0	0	1	1	1	1	1	0	1	1	0	0	0	1	107	1.95	0.58	4.99	75.4	37.5	19.1	37.3	78.4	0	0	2.55897	54.8718	0.297436	1.32	1.5	1.6	94	1	0.88	62.6667	0	1.06667	1	2012-11-22	2018-11-15	2	1	2184	72.8	2020-07-01	2778	92.6
299	68	1	0	0	1	1	0	0	1	0	1	1	0	0	0	1	47	0.51	0.18	2.54	83.2	46.2	22.6	33	41.9	1	0	4.98039	92.1569	0.352941	1.75	1.19	0.2	56	1	1.47059	47.0588	0	0.168067	0	2016-03-04	2018-12-01	2	1	1002	33.4	2020-07-01	1580	52.6667
426	49	1	0	0	0	1	0	1	1	0	1	2	1	0	0	3	139	1.54	0.38	2.87	29.1	29.3	15.4	38.3	105.9	1	1	1.86364	90.2597	0.246753	3.22	1.73	0.32	141	0	1.86127	81.5029	0	0.184971	0	2014-12-23	2019-01-02	2	1	1471	49.0333	2020-07-01	2017	67.2333
518	39	1	0	0	0	1	1	0	1	0	1	1	0	1	0	2	85	1.24	0.29	3.33	38.6	30.6	19.1	38.1	98.5	1	1	2.68548	68.5484	0.233871	1.8	0.9	0.17	62	0	2	68.8889	0	0.188889	0	2015-12-24	2019-02-19	2	1	1153	38.4333	2020-07-01	1651	55.0333
459	60	0	0	0	0	0	0	0	1	0	1	2	0	0	1	1	53	0.32	0.17	1.5	7.3	50.8	48.2	28.5	19.7	1	0	4.6875	165.625	0.53125	5.15	0.47	0.38	98	0	10.9574	208.511	1	0.808511	1	2012-11-12	2019-02-25	2	1	2296	76.5333	2020-07-01	2788	92.9333
323	57	1	0	1	1	0	1	0	1	1	1	2	0	0	0	1	74	1	0.42	1.8	23	35	17.9	32.6	70.4	1	0	1.8	74	0.42	2.53	0.6	0.35	76	0	4.21667	126.667	0	0.583333	1	2013-11-11	2019-02-28	2	1	1935	64.5	2020-07-01	2424	80.8
217	47	1	0	0	1	0	0	0	1	0	1	2	1	1	1	2	70	0.55	0.12	1.31	28.6	35.9	14.6	22.4	25.6	1	0	2.38182	127.273	0.218182	1.58	0.59	0.16	58	1	2.67797	98.3051	0	0.271186	0	2013-05-31	2019-03-11	2	1	2110	70.3333	2020-07-01	2588	86.2667
440	61	1	0	1	0	0	0	0	1	0	0	1	0	0	0	1	120	1.22	0.54	9.33	29.1	21.7	14.9	39	46.6	0		7.64754	98.3607	0.442623	2.31	1.41	0.3	96	0	1.6383	68.0851	1	0.212766	0	2016-11-16	2019-03-14	2	1	848	28.2667	2020-07-01	1323	44.1
222	62	1	1	0	0	1	1	1	1	0	1	1	1	0	0	1	52	0.4	0.26	2.18	31.5	36.3	21	38.6	86.2	0	0	5.45	130	0.65	1.76	0.82	0.25	78	1	2.14634	95.122	1	0.304878	0	2015-12-30	2019-03-25	2	1	1181	39.3667	2020-07-01	1645	54.8333
360	56	1	1	1	0	0	0	0	1	0	1	1	0	0	0	3	86	0.61	0.25	4.15	29.4	33.4	26.1	39	25.5	0	0	6.80328	140.984	0.409836	1.76	0.63	0.09	62	0	2.79365	98.4127	0	0.142857	0	2014-11-18	2019-04-04	2	1	1598	53.2667	2020-07-01	2052	68.4
581	61	1	0	0	1	0	1	0	1	1	0	1	0	1	0	1	147	1.86	0.79	5.48	28.6	42.2	19.2	38.2	19.4	0	1	2.94624	79.0323	0.424731	2.25	2.26	0.43	145	0	0.995575	64.1593	0	0.190265	0	2016-12-07	2019-04-19	2	1	863	28.7667	2020-07-01	1302	43.4
273	66	0	1	0	0	0	0	1	1	0	0	1	0	1	0	2	185	0.98	0.87	5.16	62.5	26.9	21.5	38.9	20.5	0	0	5.26531	188.776	0.887755	5.06	1.07	0.83	196	0	4.72897	183.178	1	0.775701	1	2013-09-22	2019-05-10	2	1	2056	68.5333	2020-01-20	2311	77.0333
407	46	1	0	1	0	0	0	0	1	0	1	1	0	0	0	3	222	2.17	0.6	2.53	111.8	72.6	23.1	38.9	83.1	1	0	1.1659	102.304	0.276498	3.37	2.38	0.63	234	0	1.41597	98.3193	0	0.264706	0	2012-12-21	2019-05-10	2	1	2331	77.7	2020-07-01	2749	91.6333
566	70	1	1	0	1	0	0	0	1	0	1	1	0	0	0	1	132	1.1	0.23	2.61	41.4	25	11.4	39.2	77.6	0	0	2.37273	120	0.209091	1.71	0.99	0.18	124	0	1.72727	125.253	0	0.181818	0	2015-12-03	2019-05-14	2	1	1258	41.9333	2020-07-01	1672	55.7333
458	70	1	0	0	1	0	0	1	1	0	1	1	1	1	1	1	178	0.72	0.33	2.11	13.6	31.2	13.4	32.3	139.7	1	2	2.93056	247.222	0.458333	4.68	0.51	0.75	100	1	9.17647	196.078	1	1.47059	1	2016-03-22	2019-05-16	2	1	1150	38.3333	2020-07-01	1562	52.0667
272	50	1	0	0	1	1	1	0	1	0	1	1	0	0	0	1	137	1.55	0.29	1.28	18.7	23.1	15.8	39.8	27.4	0	0	0.825806	88.3871	0.187097	3.14	0.61	0.53	91	0	5.14754	149.18	0	0.868852	1	2014-08-22	2019-05-17	2	1	1729	57.6333	2019-11-19	1915	63.8333
499	50	1	0	1		0	1	0	1	1	1	2	1	0	1	3	87	1.6	0.33	1.72	20.6	27.6	21.4	34.8	83.5	0	0	1.075	54.375	0.20625	1.94	1.76	0.32	102	0	1.10227	57.9545	0	0.181818	0	2015-07-06	2019-06-03	2	1	1428	47.6	2020-07-01	1822	60.7333
429	54	1	0	0	0	1	1	0	1	1	0	1	0	1	1	2	292	1.27	1.05	5.93	48.9	40.3	20.2	36.2	53.4	0	2	4.66929	229.921	0.826772	5.88	1.24	0.4	234	2	4.74194	188.71	1	0.322581	0	2014-07-02	2019-06-10	2	1	1804	60.1333	2020-07-01	2191	73.0333
462	58	1	0	0	1	0	1	0	1	1	1	1	0	1	0	1	64	0.75	0.21	1.76	22	25.9	12.7	33.1	28.4	0	1	2.34667	85.3333	0.28	1.23	0.63	0.14	42	0	1.95238	66.6667	0	0.222222	0	2012-11-26	2019-06-10	2	1	2387	79.5667	2020-07-01	2774	92.4667
386	70	1	0	0	0	1	1	0	1	0	0	1	1	1	1	2	185	1.5	1.13	8.06	71.4	29.6	32.6	33.8	132.7	1	0	5.37333	123.333	0.753333	4.22	2.08	0.5	151	1	2.02885	72.5962	1	0.240385	0	2015-06-02	2019-07-30	2	1	1519	50.6333	2020-07-01	1856	61.8667
541	34	1	0	0	1	0	0	0	1	0	0	1	0	0	0	3	139	1.11	0.25	2.82	30.1	24.8	18.5	43.8	20.4		0	2.54054	125.225	0.225225	3.45	1.12	0.33	122	1	3.08036	108.929	0	0.294643	0	2016-09-05	2019-09-04	2	1	1094	36.4667	2020-07-01	1395	46.5
606	54	1	0	0	1	1	0	0	1	0	1	1	0	0	1	2	126	1.09	1.06	6.52	60.1	54.6	14.6	46.5	61.7	0	1	5.98165	115.596	0.972477	2.93	1.06	0.53	81	1	2.76415	76.4151	1	0.5	1	2015-01-22	2019-09-04	2	1	1686	56.2	2020-05-23	1948	64.9333
586	58	1	0	0	0	1	0	1	1	0	1	1	0	0	0	1	121	1.76	0.43	4.21	29.4	21.7	14.2	46.1	62.8	0	0	2.39205	68.75	0.244318	1.68	1.22	0.19	97	0	1.37705	79.5082	0	0.155738	0	2016-07-27	2019-09-14	2	1	1144	38.1333	2020-07-01	1435	47.8333
250	40	0	0	0	1	0	0	1	1	0	1	1	0	1	0	2	158	0.87	0.59	6.11	28.3	24.2	9.9	37.5	70.8	1	1	7.02299	181.609	0.678161	2.58	1.46	0.38	166	0	1.76712	113.699	1	0.260274	0	2015-07-06	2019-09-29	2	1	1546	51.5333	2020-07-01	1822	60.7333
295	48	1	1	0	0	0	0	0	1	0	1	1	0	0	0	1	138	1.31	0.29	1.71	27.2	25.8	10.2	42.9	16.7	0	2	1.30534	105.344	0.221374	2.11	1.56	0.36	165	0	1.35256	105.769	0	0.230769	0	2012-12-06	2019-10-12	2	1	2501	83.3667	2020-07-01	2764	92.1333
504	60	1	0	1	0	0	0	0	1	0	1	2	0	1	0	3	60	0.3	0.19	0.62	18	21.7	29	39.2	63.2	0	0	2.06667	200	0.633333	1.3	0.32	0.15	42	2	4.0625	131.25	1	0.46875	1	2015-08-14	2019-10-21	2	1	1529	50.9667	2020-02-03	1634	54.4667
550	43	1	0	0	1	1	0	1	1	0	1	1	0	0	0	1	92	1.35	0.49	6.25	41.4	33.2	17.7	42.8	36.8	1	0	4.62963	68.1481	0.362963								0		1	2014-12-31	2020-01-12	2	1	1838	61.2667	2020-07-01	2009	66.9667
481	62	1	1	0	1	0	1	0	1	0	0	1	0	0	0	3	106	0.72	0.22	2.05	28.5	25.2	16.9	40.1	40	0	0	2.84722	147.222	0.305556	2.69	0.98	0.25	129	0	2.7449	131.633	0	0.255102	0	2015-10-12	2020-03-11	2	1	1612	53.7333	2020-07-01	1724	57.4667
279	67	1	1	0	1	1	1	0	1	0	1	1	1	0	0	2	172	2.23	0.43	3.74	20.1	22	10.8	45.8	41.1	0	0	1.67713	77.13	0.192825	3.27	2.66	0.37	194	0	1.22932	72.9323	0	0.139098	0	2016-08-11	2020-04-01	2	1	1329	44.3	2020-04-15	1343	44.7667
294	58	0	0	0	1	0	0	1	1	0	1	1	0	0	0	3	94	1.84	0.2	0.79	49.8	53.4	16.7	44.9	37.5	0	0	0.429348	51.087	0.108696	2.65	0.36	0.12	91	0	7.36111	252.778	0	0.333333	0	2013-07-30	2020-04-02	2	1	2438	81.2667	2020-07-01	2528	84.2667
404	62	0	1	0	0	0	0	1	1	0	0	1	0	0	0	1	275	2.39	0.59	9.04	27.1	16.1	11.3	38.8	27.8	1	0	3.78243	115.063	0.246862	5.15	2.52	0.37	240	1	2.04365	95.2381	0	0.146825	0	2014-07-07	2020-06-10	2	1	2165	72.1667	2020-06-17	2172	72.4
594	60	1	1	0	1	0	0	0	1	0	0	1	0	0	0	1	235	1.45	0.33	2.98	18.1	18.7	6.6	38.1	26	0	0	2.05517	162.069	0.227586	2.38	1.42	0.3	165	0	1.67606	116.197	0	0.211268	0	2016-02-16	2020-06-12	2	1	1578	52.6	2020-07-01	1597	53.2333
337	62	1	1	0	0	1	1	0	1	1	1	1	0	0	0	3	91	1.22	0.66	4.72	79.3	24	41	36	41.9	1	1	3.86885	74.5902	0.540984								1			2016-12-16	2020-07-01	0	0	1293	43.1	2020-07-01	1293	43.1
236	57	1	1	0	1	0	1	1	1	1	1	1	0	1	0	2	107	0.98	0.41	3.57	49.9	26.4	21.2	36	69.1	1	0	3.64286	109.184	0.418367								0			2016-12-14	2020-07-01	0	0	1295	43.1667	2019-05-01	868	28.9333
512	64	1	0	0	1	0	1	0	1	1	0	1	0	0	0	1	172	0.63	0.42	14.14	30.7	26.8	15.2	45.4	16.8	0	0	22.4444	273.016	0.666667	2.99	1.07	0.3	181	0	2.79439	169.159	1	0.280374	0	2016-11-16	2020-07-01	0	0	1323	44.1	2020-07-01	1323	44.1
592	48	1	0	0	0	0	0	0	1	0	0	1	0	0	0	1	72	1.5	0.72	2.84	25	19.1	31.8	39.7	30.5	1		1.89333	48	0.48								1			2016-10-20	2020-07-01	0	0	1350	45	2020-07-01	1350	45
220	59	0	0	0	1	0	0	1	1	0	0	2	0	0	0	1	73	1.12	0.27	3.42	30.9	36.4	14.4	33.7	19.1	0	0	3.05357	65.1786	0.241071								0			2016-10-13	2020-07-01	0	0	1357	45.2333	2020-07-01	1357	45.2333
283	71	1	0	0	0	0	1	0	1	1	0	1	1	1	1	2	192	1.33	0.63	5.65	80.4	36.6	16.3	39	46.2	0	0	4.24812	144.361	0.473684								1			2016-10-09	2020-07-01	0	0	1361	45.3667	2020-07-01	1361	45.3667
237	57	0	0	1	1	0	0	1	1	0	1	1	0	0	0	3	147	1.2	0.31	2.73	49.9	38.5	8.9	39.4	20.6	0	0	2.275	122.5	0.258333								0			2016-08-29	2020-07-01	0	0	1402	46.7333	2020-05-29	1369	45.6333
496	59	1	0	1	1	1	1	1	1	1	1	1	1	0	0	1	122	1.09	0.29	2.76	16.6	18	16.5	41.3	23.5	0	0	2.53211	111.927	0.266055								0			2016-07-19	2020-07-01	0	0	1443	48.1	2020-07-01	1443	48.1
503	44	1	0	1	1	0	1	1	1	1	0	1	1	1	1	2	153	1.18	0.39	4.23	60.7	34.3	10	43.2	50.2	0	0	3.58475	129.661	0.330508								0			2016-06-22	2020-07-01	0	0	1470	49	2020-07-01	1470	49
227	57	1	0	0	1	1	0	0	1	0	0	1	0	0	0	1	205	1.11	0.37	5.37	154.5	54.6	16	45	33	0	0	4.83784	184.685	0.333333								0			2016-06-15	2020-07-01	0	0	1477	49.2333	2020-07-01	1477	49.2333
533	46	1	0	0	0	1	1	1	1	0	1	2	0	0	0	2	79	0.82	0.54	3.3	11.9	28.7	32.6	30	14.7	1	0	4.02439	96.3415	0.658537								1			2016-06-15	2020-07-01	0	0	1477	49.2333	2020-07-01	1477	49.2333
293	53	1	0	0	1	0	0	0	1	0	1	1	0	1	0	1	53	0.93	0.22	1.69	29.6	29.7	24.6	40.5	66.4	0	0	1.8172	56.9892	0.236559								0			2016-06-14	2020-07-01	0	0	1478	49.2667	2020-07-01	1478	49.2667
537	52	1	0	1	1	0	0	0	1	1	0	1	0	0	0	1	189	1.12	0.42	3.39	30.8	19.1	10.4	43.3	40.1	1	0	3.02679	168.75	0.375								0			2016-05-26	2020-07-01	0	0	1497	49.9	2020-07-01	1497	49.9
238	67	1	0	0	0	0	0	0	1	0	1	1	0	1	0	2	91	0.59	0.38	4.93	49.4	21.9	30.5	29.5	15.5	0	0	8.35593	154.237	0.644068								1			2016-04-28	2020-07-01	0	0	1525	50.8333	2020-07-01	1525	50.8333
206	63	1	1	0	1	1	1	0	1	1	0	2	0	0	0	1	159	3.54	0.71	1.66	12.2	26.8	26.7	27.5	51.7	0	0	0.468927	44.9153	0.200565								0			2016-04-26	2020-07-01	0	0	1527	50.9	2019-01-31	1010	33.6667
472	64	1	0	1	0	1	0	1	1	0	1	2	0	0	0	3	51	0.99	0.31	2.32	34.3	34.5	18	33.9	56.1	0	1	2.34343	51.5152	0.313131								0			2016-04-08	2020-07-01	0	0	1545	51.5	2019-10-11	1281	42.7
425	74	1	1	0	1	1	0	0	1	0	1	1	0	1	0	1	126	0.79	0.2	3.26	26.4	32.1	15.3	38.7	50.2	0		4.12658	159.494	0.253165								0			2016-03-21	2020-07-01	0	0	1563	52.1	2020-07-01	1563	52.1
270	46	1	0	0	0	0	0	0	1	0	1	1	0	0	0	1	57	1.62	0.65	3.21	21.3	22	24.3	37	74.9	0	0	1.98148	35.1852	0.401235								0			2016-03-17	2020-07-01	0	0	1567	52.2333	2020-07-01	1567	52.2333
189	61	1	1	0	0	0	0	1	1	0	1	1	1	1	0	1	144	1.19	0.51	8.86	32.1	28.1	21.2	37	69.7	1	1	7.44538	121.008	0.428571								0			2016-03-15	2020-07-01	0	0	1569	52.3	2020-07-01	1569	52.3
216	65	1	1	0	1	1	0	1	1	0	1	1	0	0	0	3	91	0.91	0.31	3.85	24.4	20	23.1	40.1	28.8	0	0	4.23077	100	0.340659								0			2016-02-24	2020-07-01	0	0	1589	52.9667	2020-07-01	1589	52.9667
275	41	1	0	0	1	1	0	1	1	0	0	1	0	0	0	3	157	1.92	0.33	2.41	18.1	26.7	7.7	37.4	39.2	0	0	1.25521	81.7708	0.171875								0			2016-02-16	2020-07-01	0	0	1597	53.2333	2020-07-01	1597	53.2333
610	27	0	0	0	1	0	0	0	1	0	1	1	0	0	0	1	51	0.47	0.23	1.25	17.6	19.2	23.3	33.5	14.9	1	0	2.65957	108.511	0.489362								1			2016-02-03	2020-07-01	0	0	1610	53.6667	2020-07-01	1610	53.6667
493	59	0	1	0	1	0	0	1	1	0	0	1	0	0	0	3	110	1.2	0.39	1.5	15.6	31.5	18.1	39.2	45.8	1	0	1.25	91.6667	0.325	2.54	1.67	0.32	154	0	1.52096	92.2156	0	0.191617	0	2016-01-29	2020-07-01	0	0	1615	53.8333	2020-07-01	1615	53.8333
548	51	1	0	1	1	1	1	0	1	1	1	1	0	0	0	1	62	0.67	0.4	2.19	38.9	39.4	37.4	37.1	160.7	0	0	3.26866	92.5373	0.597015								1			2016-01-15	2020-07-01	0	0	1629	54.3	2020-07-01	1629	54.3
240	57	1	0	0	1	1	0	1	1	0	1	1	0	0	0	1	159	1.96	0.5	5.08	142.5	54.5	12	39	30.3	1	0	2.59184	81.1224	0.255102								0			2016-01-07	2020-07-01	0	0	1637	54.5667	2020-07-01	1637	54.5667
332	60	0	1	0	1	0	0	0	1	0	1	1	0	0	0	1	167	1.36	0.32	3.32	37	18.9	11.9	38	18.5	1	0	2.44118	122.794	0.235294								0			2016-01-06	2020-07-01	0	0	1638	54.6	2020-07-01	1638	54.6
241	60	1	0	0	0	1	0	1	1	0	1	1	0	1	1	2	136	1.05	0.39	3.39	72.2	36.6	18.4	34.2	84.5	1	2	3.22857	129.524	0.371429								0			2016-01-04	2020-07-01	0	0	1640	54.6667	2020-07-01	1640	54.6667
268	65	0	0	0	1	0	0	0	1	0	1	2	1	0	0	1	74	0.64	0.18	1.6	25	30.7	31.5	36.6	69.5	1	0	2.5	115.625	0.28125								0			2015-12-17	2020-07-01	0	0	1658	55.2667	2020-07-01	1658	55.2667
261	53	1	0	0	0	0	1	0	1	0	1	1	0	0	0	2	160	2.2	0.58	3.67	38.7	24.5	8.4	36.8	45.3	0	2	1.66818	72.7273	0.263636	2.76	2.43	0.41	184	0	1.1358	75.7202	0	0.168724	0	2015-12-15	2020-07-01	0	0	1660	55.3333	2020-07-01	1660	55.3333
575	44	0	0	0	1	0	0	0	1	0	1	1	0	0	0	3	61	0.46	0.31	2.32	15.1	21.3	19.4	36.9	40.8	0	0	5.04348	132.609	0.673913								1			2015-12-11	2020-07-01	0	0	1664	55.4667	2020-07-01	1664	55.4667
215	50	0	0	0	1	0	0	0	1	0	1	1	0	1	1	2	176	1.41	0.4	5.47	67.5	127	10.6	38.3	61.5	0	2	3.87943	124.823	0.283688								0			2015-12-11	2020-07-01	0	0	1664	55.4667	2020-07-01	1664	55.4667
573	59	1	0	0	1	0	0	0	1	0	1	1	0	0	0	1	138	1.19	0.67	6.06	81.2	22.7	18.5	38.2	43.8	0	0	5.09244	115.966	0.563025	5.42	1.23	0.59	150	0	4.4065	121.951	1	0.479675	1	2015-12-09	2020-07-01	0	0	1666	55.5333	2020-07-01	1666	55.5333
257	61	0	0	1	1	0	0	0	1	0	1	2	0	0	0	3	265	1.86	0.7	1.48	33.6	40.4	15.7	33.9	242.7	0	0	0.795699	142.473	0.376344								0			2015-11-20	2020-07-01	0	0	1685	56.1667	2020-07-01	1685	56.1667
589	75	0	1	0	1	0	0	1	1	0	0	1	0	0	0	3	193	0.84	0.41	4	22.9	18.5	13.1	35.4	87.1	0	0	4.7619	229.762	0.488095								1			2015-10-27	2020-07-01	0	0	1709	56.9667	2020-07-01	1709	56.9667
576	69	1	0	0	1	0	0	1	1	0	1	2	0	0	0	1	76	0.39	0.1	1.11	49.7	35.2	33.9	38.9	57.7	1	0	2.84615	194.872	0.25641								0			2015-09-09	2020-07-01	0	0	1757	58.5667	2020-07-01	1757	58.5667
172	68	1	0	0	0	0	1	0	1	1	1	2	0	0	0	3	108	0.98	0.02	3	30.9	40.2	48.2	35.9	135.6	1	2	3.06122	110.204	0.02								0			2015-08-27	2020-07-01	0	0	1770	59	2020-07-01	1770	59
455	44	1	0	0	1	1	1	0	1	1	1	2	0	1	0	3	70	0.56	0.17	1.3	34.5	28.4	27.6	33.4	25.2	1	0	2.32143	125	0.303571	2.43	0.94	0.29	38	0	2.58511	40.4255	0	0.308511	0	2015-08-19	2020-07-01	0	0	1778	59.2667	2020-07-01	1778	59.2667
614	45	0	0	0	1	0	0	1	1	0	1	1	0	0	0	1	145	1.95	0.49	2.31	68.1	53.1	12.9	44.8	56.8	0	0	1.18462	74.359	0.251282								0			2015-08-17	2020-07-01	0	0	1780	59.3333	2020-07-01	1780	59.3333
262	63	1	0	0	0	0	0	0	1	0	1	2	0	0	0	2	52	1.5	0.45	2.12	30.5	45	38.3	32.7	114.5	1	2	1.41333	34.6667	0.3								0			2015-08-04	2020-07-01	0	0	1793	59.7667	2020-07-01	1793	59.7667
263	53	1	0	0	1	1	1	1	1	0	1	1	0	0	0	2	185	1.95	0.32	2.92	56.7	32.6	9.5	41.5	48.4	0		1.49744	94.8718	0.164103								0			2015-07-15	2020-07-01	0	0	1813	60.4333	2020-07-01	1813	60.4333
243	52	1	0	0	0	1	0	0	1	0	1	2	0	0	0	1	66	2.93	0.69	3.47	19.8	36.6	17.2	32.9	73.3	1	2	1.1843	22.5256	0.235495								0			2015-07-12	2020-07-01	0	0	1816	60.5333	2020-07-01	1816	60.5333
470	64	0	0	0	1	0	0	1	1	0	1	1	0	1	0	3	258	1.75	0.22	2.62	25.3	25	8.9	37.6	69.6	1	0	1.49714	147.429	0.125714	4.42	1.55	0.35	169	0	2.85161	109.032	0	0.225806	0	2015-07-01	2020-07-01	0	0	1827	60.9	2020-07-01	1827	60.9
539	63	0	0	0	0	0	0	1	1	0	0	1	0	0	0	2	147	1.81	0.33	1.91	19.1	23	13.6	37.6	82.2	1	0	1.05525	81.2155	0.18232								0			2015-06-30	2020-07-01	0	0	1828	60.9333	2020-07-01	1828	60.9333
258	53	1	0	0	0	1	0	1	1	0	1	1	0	0	1	2	128	1.07	0.45	3.03	179.7	66.2	11.3	42.7	112.7	0	2	2.83178	119.626	0.420561								0			2015-06-29	2020-07-01	0	0	1829	60.9667	2020-07-01	1829	60.9667
232	63	0	1	0	1	0	0	1	1	0	0	1	0	0	0	1	101	1.02	0.16	1.96	26.3	24.3	11	36.9	39	1	0	1.92157	99.0196	0.156863								0			2015-06-24	2020-07-01	0	0	1834	61.1333	2020-07-01	1834	61.1333
457	49	1	0	0	0	1	0	0	1	0	1	2	1	0	0	1	50	0.8	0.33	1.65	20	38.6	19.9	35.8	121.8	1	0	2.0625	62.5	0.4125								0			2015-06-16	2020-07-01	0	0	1842	61.4	2020-06-24	1835	61.1667
244	68	1	0	0	0	0	0	0	1	0	1	2	0	1	0	2	58	1.01	0.66	4.65	66.6	39.8	28.1	31.8	79.8	1	1	4.60396	57.4257	0.653465								1			2015-06-08	2020-07-01	0	0	1850	61.6667	2020-07-01	1850	61.6667
621	60	0	0	0	0	0	0	1	1	0	1	2	0	0	0	1	58	0.34	0.12	0.8	14.3	31.9	24.1	31.7	81.8	0	0	2.35294	170.588	0.352941								0			2015-05-19	2020-07-01	0	0	1870	62.3333	2020-07-01	1870	62.3333
245	64	1	0	0	1	1	1	0	1	0	1	1	0	1	0	3	281	2.24	0.4	2.75	16.4	16.3	9.9	39.9	88	1	0	1.22768	125.446	0.178571								0			2015-05-14	2020-07-01	0	0	1875	62.5	2020-07-01	1875	62.5
259	72	0	0	0	1	0	0	1	1	0	1	2	0	0	0	2	63	0.52	0.23	1.42	11.9	22.9	30.6	39	53.7	0	0	2.73077	121.154	0.442308	1.31	0.41	0.17	58	2	3.19512	141.463	1	0.414634	0	2015-04-29	2020-07-01	0	0	1890	63	2020-07-01	1890	63
497	61	0	0	0	0	0	0	0	1	0	1	1	0	0	0	3	126	1.25	0.56	5.22	42.5	38.9	13.3	37.7	75.2	1		4.176	100.8	0.448								1			2015-04-21	2020-07-01	0	0	1898	63.2667	2020-07-01	1898	63.2667
341	51	1	0	0	0	0	0	1	1	0	0	1	0	1	0	2	89	0.77	0.48	6.53	24.3	25.7	31.4	43.7	66	0	1	8.48052	115.584	0.623377								1			2015-04-08	2020-07-01	0	0	1911	63.7	2020-06-16	1896	63.2
460	59	1	0	0	0	0	1	0	1	1	1	2	0	0	0	3	54	0.64	0.2	1.22	26.2	21.6	14.7	39.4	97	0	0	1.90625	84.375	0.3125	1.86	1.15	0.27	54	0	1.61739	46.9565	0	0.234783	0	2015-04-07	2020-07-01	0	0	1912	63.7333	2020-07-01	1912	63.7333
577	40	1	0	0	0	0	0	1	1	0	1	1	0	0	0	1	226	1.24	0.43	7.74	48.1	30.3	13.2	41.5	87.1	1	0	6.24194	182.258	0.346774								0			2015-03-23	2020-07-01	0	0	1927	64.2333	2020-07-01	1927	64.2333
356	50	1	0	0	0	0	1	0	1	1	0	1	0	1	0	1	49	1.3	0.51	3.97	21.5	27.3	11.3	43.2	45.5	1	1	3.05385	37.6923	0.392308								0			2015-03-13	2020-07-01	0	0	1937	64.5667	2020-07-01	1937	64.5667
415	51	0	0	0	0	0	0	1	1	0	1	2	1	1	0	3	58	2.49	1.38	3.85	89	49.6	13.4	28.2	100.6	1	1	1.54618	23.2932	0.554217								1			2015-03-12	2020-07-01	0	0	1938	64.6	2020-07-01	1938	64.6
289	63	1	1	0	1	0	0	1	1	0	1	1	0	0	0	1	68	0.84	0.2	2.26	37.2	25.3	18.5	38.9	63.7	0	0	2.69048	80.9524	0.238095								0			2015-03-11	2020-07-01	0	0	1939	64.6333	2020-07-01	1939	64.6333
532	49	1	0	0	0	0	0	0	1	0	1	1	0	0	0	1	102	0.31	0.4	6.74	51.9	43	15.1	40.9	77.6	0	2	21.7419	329.032	1.29032								1			2015-02-12	2020-07-01	0	0	1966	65.5333	2020-07-01	1966	65.5333
208	57	0	0	0	1	0	0	1	1	0	1	1	0	1	0	2	170	1.39	0.33	2.82	57.6	33	6.2	34.1	93.5	1	0	2.02878	122.302	0.23741								0			2015-01-20	2020-07-01	0	0	1989	66.3	2019-02-18	1490	49.6667
246	38	1	0	1	1	0	0	1	1	0	0	1	1	0	0	1	178	2.96	0.49	3.29	49.8	42.2	26.6	46.5	56.3	1	2	1.11149	60.1351	0.165541								0			2015-01-14	2020-07-01	0	0	1995	66.5	2020-07-01	1995	66.5
97	52	1	0	0	0	1	0	1	1	0	0	1	1	0	1	2	91	0.8	0.15	3.3	56.2	36.8	16.3	39.1	78	0	2	4.125	113.75	0.1875								0			2015-01-07	2020-07-01	0	0	2002	66.7333	2016-10-10	642	21.4
296	71	1	0	0	0	1	0	0	1	0	1	1	0	0	0	2	97	0.94	0.27	3.05	44.5	35.7	18.9	36.6	80.1	0	2	3.24468	103.191	0.287234								0			2015-01-06	2020-07-01	0	0	2003	66.7667	2020-07-01	2003	66.7667
421	51	1	1	0	1	0	1	0	1	0	1	2	0	0	0	2	54	1.04	0.25	1.83	32.8	57.9	43.9	27.8	192.6	1	0	1.75962	51.9231	0.240385								0			2014-12-30	2020-07-01	0	0	2010	67	2020-07-01	2010	67
456	63	1	1	1	1	1	1	0	1	1	1	1	0	0	0	1	167	1.83	0.46	2.68	17.9	14.9	14.3	41.2	35.7	0	0	1.46448	91.2568	0.251366								0			2014-12-25	2020-07-01	0	0	2015	67.1667	2020-07-01	2015	67.1667
125	65	1	0	0	0	0	0	0	1	0	1	1	0	0	0	1	119	2	0.42	2.79	37.1	49.5	16.8	30.2	60.6	1	1	1.395	59.5	0.21								0			2014-12-18	2020-07-01	0	0	2022	67.4	2017-06-30	925	30.8333
46	56	1	1	1	1	1	1	1	1	1	1	2	1	0	1	1	96	1.46	0.6	2.41	33.3	48.5	42.9	37.5	76.6	1	2	1.65068	65.7534	0.410959								0			2014-11-19	2020-07-01	0	0	2051	68.3667	2015-06-11	204	6.8
354	57	1	0	1	0	1	1	1	1	0	0	1	0	0	0	1	168	2.23	0.28	3.08	15.9	20.4	15.5	40.5	28.3	1	0	1.38117	75.3363	0.125561								0			2014-11-17	2020-07-01	0	0	2053	68.4333	2020-07-01	2053	68.4333
335	61	1	1	0	1	1	0	1	1	0	1	1	0	0	0	1	138	1.69	0.33	4.19	22.6	34.8	15.3	44.4	34.5	0		2.47929	81.6568	0.195266								0			2014-10-28	2020-07-01	0	0	2073	69.1	2020-07-01	2073	69.1
477	58	0	0	1	0	1	0	1	1	0	1	2	0	1	0	2	35	0.44	0.19	1.67	13.9	18.4	16.7	33.7	36.8	0	0	3.79545	79.5455	0.431818								0			2014-10-23	2020-07-01	0	0	2078	69.2667	2020-07-01	2078	69.2667
482	61	1	1	0	1	1	1	0	1	0	1	1	0	0	0	1	57	1.1	0.2	1.87	27.3	51.2	20.9	36.2	42	0	0	1.7	51.8182	0.181818								0			2014-10-14	2020-07-01	0	0	2087	69.5667	2020-07-01	2087	69.5667
476	57	1	0	0	1	0	0	1	1	0	1	1	0	1	0	2	88	1.26	0.44	2.88	40.9	38	7.1	43.8	51.1	0	0	2.28571	69.8413	0.349206								0			2014-10-14	2020-07-01	0	0	2087	69.5667	2019-10-14	1826	60.8667
179	54	1	1	0	0	0	0	1	1	0	1	1	0	0	0	2	75	0.73	0.18	2.36	29.6	31	12.5	41.7	79.7	1	1	3.23288	102.74	0.246575								0			2014-10-14	2020-07-01	0	0	2087	69.5667	2018-06-28	1353	45.1
492	64	1	1	0	0	0	1	0	1	0	1	1	0	0	0	3	197	2.22	0.64	6.24	114.2	33	8.5	39.1	39.5	0	0	2.81081	88.7387	0.288288								0			2014-09-28	2020-07-01	0	0	2103	70.1	2020-07-01	2103	70.1
612	32	1	0	0	1	0	0	0	1	0	1	1	0	0	0	2	83	0.74	0.21	2.86	71.8	21.2	11	40.3	54.1	1	0	3.86486	112.162	0.283784	3.89	1.07	0.3	116	1	3.63551	108.411	0	0.280374	0	2014-09-09	2020-07-01	0	0	2122	70.7333	2020-07-01	2122	70.7333
109	48	1	0	0	1	1	1	0	1	1	1	1	0	0	0	3	56	0.51	0.08	0.85	40	33.6	31.1	30.4	58.4	0	0	1.66667	109.804	0.156863								0			2014-08-14	2020-07-01	0	0	2148	71.6	2017-08-27	1109	36.9667
226	49	1	1	0	0	0	0	1	1	0	1	1	0	0	0	3	106	1.118	0.6	9.52	21.1	33.5	17.3	34.4	252.5	1	2	8.51521	94.8122	0.536673								1			2014-07-24	2020-07-01	0	0	2169	72.3	2020-07-01	2169	72.3
309	52	1	0	0	1	1	0	0	1	0	1	1	0	0	0	1	80	0.5	0.67	10.46	38	33	30.3	34.3	45.2	1	0	20.92	160	1.34								1			2014-04-23	2020-07-01	0	0	2261	75.3667	2020-07-01	2261	75.3667
501	44	1	0	0	1	1	1	1	1	0	0	1	0	0	0	1	150	1.5	0.71	7.88	31.9	21	10	43.8	25.1	0	0	5.25333	100	0.473333								1			2014-04-11	2020-07-01	0	0	2273	75.7667	2020-07-01	2273	75.7667
478	50	1	1	0	0	1	1	0	1	0	0	1	0	1	0	3	183	1.21	0.36	3.56	67.9	32.5	10.1	38.5	57	1	0	2.94215	151.24	0.297521								0			2014-04-03	2020-07-01	0	0	2281	76.0333	2020-07-01	2281	76.0333
434	60	0	0	1	0	0	0	1	1	0	1	1	0	0	0	1	89	0.66	0.29	3.97	65	25	39.9	44.1	37.5	1	1	6.01515	134.848	0.439394								1			2014-02-27	2020-07-01	0	0	2316	77.2	2020-07-01	2316	77.2
448	47	1	0	0	1	1	0	1	1	0	1	1	1	1	0	3	132	1.63	0.34	2.36	28.3	24.1	10.6	40.8	38.9	1		1.44785	80.9816	0.208589								0			2014-02-13	2020-07-01	0	0	2330	77.6667	2020-07-01	2330	77.6667
228	58	0	0	0	0	0	0	1	1	0	1	2	0	0	0	2	135	1.51	0.42	1.93	28.3	31.6	17.8	33.9	61.4	1	1	1.27815	89.404	0.278146								0			2014-02-11	2020-07-01	0	0	2332	77.7333	2020-07-01	2332	77.7333
344	36	1	0	0	1	0	0	0	1	0	1	1	0	0	0	3	59	0.92	0.37	1.5	127.4	69.5	18.9	39.1	117.6	1	2	1.63043	64.1304	0.402174								0			2013-12-17	2020-07-01	0	0	2388	79.6	2020-07-01	2388	79.6
310	30	1	0	0	1	0	0	0	1	0	1	1	0	0	0	3	119	1.02	0.45	4.54	52.5	25.3	29.3	44.1	29	0	0	4.45098	116.667	0.441176								1			2013-11-29	2020-07-01	0	0	2406	80.2	2020-07-01	2406	80.2
377	45	1	0	0	1	0	0	0	1	0	1	1	0	0	0	2	218	2.09	0.18	3.4	29.3	18.1	11	48.1	33	0	0	1.62679	104.306	0.0861244								0			2013-11-19	2020-07-01	0	0	2416	80.5333	2020-07-01	2416	80.5333
83	39	0	0	0	1	0	0	1	1	0	1	2	1	0	0	2	51	0.22	0.02	1.37	42	55.8	33.7	34.4	248.3	1	0	6.22727	231.818	0.0909091								0			2013-11-14	2020-07-01	0	0	2421	80.7	2016-12-20	1132	37.7333
406	60	0	0	0	0	0	0	1	1	0	1	1	0	0	0	1	145	1.38	0.19	2.58	12.9	17.8	10.3	42.7	15.6	1	1	1.86957	105.072	0.137681								0			2013-10-17	2020-07-01	0	0	2449	81.6333	2020-07-01	2449	81.6333
461	47	0	0	0	1	0	0	1	1	0	1	1	0	0	0	1	55	0.59	0.14	1.42	14.5	19.8	8.3	37	35.9	1	1	2.40678	93.2203	0.237288								0			2013-09-16	2020-07-01	0	0	2480	82.6667	2020-07-01	2480	82.6667
516	53	1	0	0	0	1	1	1	1	0	0	1	0	0	0	1	137	1.41	0.28	3.24	16.6	14.6	12.4	42.9	19.7	0	0	2.29787	97.1631	0.198582								0			2013-09-03	2020-07-01	0	0	2493	83.1	2020-07-01	2493	83.1
174	45	1	0	0	0	1	1	1	1	1	1	1	0	1	0	1	83	1.45	1.09	8.08	88.2	58.7	16.9	40.1	93.8	1	2	5.57241	57.2414	0.751724								1			2013-08-22	2020-07-01	0	0	2505	83.5	2020-07-01	2505	83.5
397	57	1	1	1	1	1	0	1	1	0	1	2	1	0	0	1	212	1.87	0.4	4.73	26.9	23.1	8.4	44.7	31.4	1	0	2.52941	113.369	0.213904								0			2013-08-13	2020-07-01	0	0	2514	83.8	2020-07-01	2514	83.8
562	54	0	0	0	1	0	0	0	1	0	1	1	1	0	0	1	50	0.5	0.16	1.97	10.7	20.5	18.5	35.1	20.8	1	0	3.94	100	0.32								0			2013-07-29	2020-07-01	0	0	2529	84.3	2020-07-01	2529	84.3
285	61	0	0	0	1	0	0	1	1	0	1	1	1	0	0	3	196	2.32	0.43	4.05	41.1	33	11.8	38.1	41.8	1	1	1.74569	84.4828	0.185345								0			2013-07-26	2020-07-01	0	0	2532	84.4	2020-07-01	2532	84.4
47	74	1	0	0	1	0	0	0	1	0	1	1	0	1	0	2	261	1.44	0.46	3.54	76.8	54.6	15	33.1	95	0	1	2.45833	181.25	0.319444								0			2013-07-23	2020-07-01	0	0	2535	84.5	2015-07-03	710	23.6667
339	64	1	0	0	1	1	1	0	1	0	1	1	0	0	0	2	62	1.53	0.25	1.89	15.9	18.5	12.1	41.9	59.3	0	0	1.23529	40.5229	0.163399	1.79	1.29	0.32	89	0	1.3876	68.9922	0	0.248062	0	2013-06-28	2020-07-01	0	0	2560	85.3333	2020-07-01	2560	85.3333
615	52	0	0	0	1	0	0	1	1	0	1	1	0	0	0	1	213	1.87	0.54	7.1	27.4	27.9	11.3	38	53.4	1	0	3.79679	113.904	0.28877								0			2013-06-27	2020-07-01	0	0	2561	85.3667	2020-06-30	2560	85.3333
447	53	0	0	0	1	0	0	0	1	0	1	2	1	0	0	1	104	0.79	0.18	1.42	93.8	34.9	11.5	33.9	51.2	1	0	1.79747	131.646	0.227848								0			2013-06-17	2020-07-01	0	0	2571	85.7	2020-07-01	2571	85.7
487	68	1	0	0	1	0	0	0	1	0	1	1	0	0	0	3	112	1.49	0.42	2.55	35.1	29.9	9.5	41	56.3	1	2	1.71141	75.1678	0.281879								0			2013-06-13	2020-07-01	0	0	2575	85.8333	2020-07-01	2575	85.8333
375	74	1	1	0	0	0	0	0	1	0	1	1	0	1	1	2	302	1.02	0.65	5.63	23.4	24.5	10.3	35.6	40.2	0	2	5.51961	296.078	0.637255								1			2013-05-27	2020-07-01	0	0	2592	86.4	2020-07-01	2592	86.4
218	51	1	0	0	1	1	0	1	1	0	1	1	0	0	0	3	101	2.28	0.65	5.47	53.8	27.2	25.2	46.9	49.4	0	0	2.39912	44.2982	0.285088	4.87	2.54	0.54	126	0	1.91732	49.6063	0	0.212598	0	2013-05-16	2020-07-01	0	0	2603	86.7667	2020-07-01	2603	86.7667
248	40	1	0	1	1	1	1	1	1	1	1	1	1	0	1	3	59	1.93	0.35	1.51	19	20.9	21.1	37.6	58.1	1	0	0.782383	30.5699	0.181347								0			2013-05-13	2020-07-01	0	0	2606	86.8667	2020-07-01	2606	86.8667
625	47	1	0	1	1	0	0	1	1	0	1	1	1	0	0	1	121	1.2	0.34	2.83	44.1	33.9	7.5	42.9	24.9	1	0	2.35833	100.833	0.283333	3.85	1.66	0.42	160	1	2.31928	96.3855	0	0.253012	0	2013-05-06	2020-07-01	0	0	2613	87.1	2020-07-01	2613	87.1
437	51	0	0	0	1	0	0	0	1	0	1	1	0	0	0	1	44	0.3	0.3	2.48	71.9	77	30.5	43.6	41.5	1	1	8.26667	146.667	1								1			2013-04-23	2020-07-01	0	0	2626	87.5333	2020-04-23	2557	85.2333
39	44	1	0	0	0	0	0	0	1	0	1	1	0	1	0	2	311	2.35	0.68	2.11	32.8	24.7	7.5	39.4	68.5	0		0.897872	132.34	0.289362								0			2013-04-17	2020-07-01	0	0	2632	87.7333	2015-03-26	708	23.6
416	49	1	1	0	1	1	0	1	1	0	1	2	1	0	0	1	61	1.19	0.4	2.34	50	40.2	36	31.8	201.1	1	0	1.96639	51.2605	0.336134								0			2013-04-15	2020-07-01	0	0	2634	87.8	2020-07-01	2634	87.8
544	49	1	0	0	0	1	1	0	1	0	0	1	1	0	0	2	173	1.17	0.32	4.39	24.5	16.2	19	40.3	22.2	0	0	3.75214	147.863	0.273504	2.83	1.77	0.41	155	0	1.59887	87.5706	0	0.231638	0	2013-04-01	2020-07-01	0	0	2648	88.2667	2020-07-01	2648	88.2667
340	56	1	0	0	0	1	0	1	1	0	0	1	0	0	1	1	251	3.44	0.58	4.9	26.1	25.3	9.1	41.7	26.4	0	0	1.42442	72.9651	0.168605								0			2013-03-14	2020-07-01	0	0	2666	88.8667	2020-07-01	2666	88.8667
563	39	1	0	0	0	0	1	0	1	1	1	1	0	0	0	3	143	2.13	0.2	2.13	25.8	23.6	10.8	40.3	20.4	1	2	1	67.1362	0.0938967								0			2013-02-21	2020-07-01	0	0	2687	89.5667	2020-07-01	2687	89.5667
324	63	1	1	0	1	1	0	0	1	0	0	1	0	0	0	1	116	1.78	0.65	2.85	17.9	19.6	11.6	38.2	24.9	0	0	1.60112	65.1685	0.365169								0			2013-02-07	2020-07-01	0	0	2701	90.0333	2020-07-01	2701	90.0333
529	50	1	0	0	1	1	0	1	1	0	0	1	0	0	0	1	132	1.67	0.81	2.31	27.4	89.6	20.4	33	131.9	1	2	1.38323	79.0419	0.48503	3.53	3.05	0.46	228	1	1.15738	74.7541	1	0.15082	0	2013-02-07	2020-07-01	0	0	2701	90.0333	2020-07-01	2701	90.0333
336	41	1	0	1	1	1	1	0	1	0	1	1	0	0	0	3	155	1.42	0.3	2.65	34.7	17.2	18.1	46.6	44.3	0	0	1.8662	109.155	0.211268								0			2013-02-05	2020-07-01	0	0	2703	90.1	2020-07-01	2703	90.1
388	40	1	0	0	0	1	1	0	1	0	0	1	0	0	0	1	229	1.93	0.39	3.37	43.5	32.7	9.1	45.8	48.4	0	1	1.74611	118.653	0.202073	2.89	1.65	0.36	215	0	1.75152	130.303	0	0.218182	0	2013-01-30	2020-07-01	0	0	2709	90.3	2020-07-01	2709	90.3
619	48	1	0	0	0	0	0	1	1	0	1	1	0	0	0	1	60	0.83	0.4	2.09	21.9	24.7	17.8	38.4	46.1	1	1	2.51807	72.2892	0.481928								1			2013-01-22	2020-07-01	0	0	2717	90.5667	2020-01-14	2548	84.9333
514	61	1	0	0	1	0	0	1	1	0	1	2	0	0	0	1	76	0.53	0.23	2.8	10.2	21.4	23.6	34	43.7	1	0	5.28302	143.396	0.433962								0			2013-01-16	2020-07-01	0	0	2723	90.7667	2020-05-27	2688	89.6
297	59	1	0	1	1	1	0	0	1	0	1	1	0	1	0	1	242	1.33	0.58	5.27	13	19.5	10.2	44.6	38.6	0	0	3.96241	181.955	0.43609								1			2013-01-14	2020-07-01	0	0	2725	90.8333	2020-07-01	2725	90.8333
571	62	1	0	0	0	0	0	0	1	0	1	1	0	0	0	1	193	1.33	0.23	2.66	194.7	74.3	26.5	38.9	22	0	1	2	145.113	0.172932								0			2012-10-31	2020-07-01	0	0	2800	93.3333	2020-07-01	2800	93.3333
300	36	1	0	0	0	0	1	1	1	0	1	1	1	0	1	1	356	4.37	0.84	2.7	31.6	24.1	17.7	33.5	30.5	0	0	0.617849	81.4645	0.19222								0			2012-10-19	2020-07-01	0	0	2812	93.7333	2019-06-15	2430	81
280	34	1	0	0	0	1	1	0	1	0	1	1	0	0	0	1	153	1.37	0.33	1.58	72.3	43.1	15.4	44.2	141.6	1		1.15328	111.679	0.240876								0			2012-09-07	2020-07-01	0	0	2854	95.1333	2020-07-01	2854	95.1333
126	42	0	0	0	1	0	0	0	1	0	1	1	1	1	0	2	76	1.11	0.37	3.13	22.6	24.5	8.1	41.4	46.1	1	0	2.81982	68.4685	0.333333								0			2012-08-29	2020-07-01	0	0	2863	95.4333	2019-07-06	2502	83.4
399	22	1	0	0	1	0	0	1	1	0	1	1	0	0	0	1	175	1.81	1.06	7.57	41	24.7	20.2	41.1	43.9	0	0	4.18232	96.6851	0.585635								1			2012-08-03	2020-07-01	0	0	2889	96.3	2020-06-18	2876	95.8667
545	45	1	0	0	0	1	1	1	1	0	1	1	0	0	0	2	98	1.06	0.28	2.64	60.7	40.6	15	40.5	65.3	1	2	2.49057	92.4528	0.264151								0			2012-08-02	2020-07-01	0	0	2890	96.3333	2019-11-15	2661	88.7
361	51	0	0	1	0	0	0	0	1	0	0	1	0	0	0	1	172	1.76	0.25	4.93	24.3	29	5.2	39.9	22.8		0	2.80114	97.7273	0.142045								0			2012-07-24	2020-07-01	0	0	2899	96.6333	2020-07-01	2899	96.6333
247	50	1	1	1	1	1	0	1	1	0	1	1	0	0	0	1	137	0.84	0.25	1.9	6.6	22.8	17.4	41.2	43.7	1	1	2.2619	163.095	0.297619	2.35	1.19	0.3	159	1	1.97479	133.613	0	0.252101	0	2012-05-22	2020-07-01	0	0	2962	98.7333	2020-07-01	2962	98.7333
12	53	1	1	0	0	1	1	1	1	0	1	1	1	0	0	1	61	0.86	0.36	2.55	16.6	26.2	20.4	36.1	188.8	0	0	2.96512	70.9302	0.418605								0			2012-05-17	2020-07-01	0	0	2967	98.9	2014-05-18	731	24.3667
303	52	1	0	0	0	0	0	0	1	0	1	1	0	0	0	1	146	2.98	0.71	5.58	32	21.2	16.3	43.8	30.3	0		1.87248	48.9933	0.238255								0			2012-04-05	2020-07-01	0	0	3009	100.3	2020-07-01	3009	100.3
366	49	0	1	0	0	0	0	1	1	0	1	1	0	0	0	3	252	2.56	0.44	3.75	22	25.3	11.6	46.1	24	1	1	1.46484	98.4375	0.171875								0			2012-04-01	2020-07-01	0	0	3013	100.433	2020-07-01	3013	100.433
199	47	1	1	1	0	0	0	1	1	0	1	1	0	0	0	3	118	2.34	0.46	2.27	62.7	24.7	21.4	40.2	40.6	1	2	0.970085	50.4274	0.196581								0			2012-04-01	2020-07-01	0	0	3013	100.433	2018-12-27	2461	82.0333
274	50	1	0	0	1	1	0	1	1	0	0	1	0	0	0	3	77	2.5	0.65	3.56	10.6	24.3	10.2	31.7	55.3	1	1	1.424	30.8	0.26								0			2012-03-21	2020-07-01	0	0	3024	100.8	2020-07-01	3024	100.8
400	49	0	1	0	0	0	0	1	1	0	1	1	1	0	0	1	136	1.91	0.35	2.41	25.9	25.4	9.3	39.6	30.9	1	2	1.26178	71.2042	0.183246								0			2012-03-07	2020-07-01	0	0	3038	101.267	2020-07-01	3038	101.267
435	62	1	0	0	0	0	0	0	1	0	1	1	0	0	0	2	101	1.42	0.27	1.83	41.2	64	26.1	37.9	65.5	1	2	1.28873	71.1268	0.190141								0			2012-03-02	2020-07-01	0	0	3043	101.433	2020-07-01	3043	101.433
197	43	1	0	0	1	0	1	0	1	0	1	2	1	0	0	1	59	0.52	0.15	1.68	16.4	26.9	17.9	30.8	60.1	0	0	3.23077	113.462	0.288462								0			2012-02-15	2020-07-01	0	0	3059	101.967	2019-06-04	2666	88.8667
579	41	1	0	0	0	0	0	0	1	0	0	1	1	0	0	1	124	2.25	0.23	1.59	23.6	21.7	21	43	24.1	1	0	0.706667	55.1111	0.102222								0			2012-01-13	2020-07-01	0	0	3092	103.067	2020-07-01	3092	103.067
[truncated: 2 more columns]
